# Supplementary material for: [Tris(3,5-diphenyl­pyrazol­yl)hydro­borato]nickel(II) bromide
Source: Acta Crystallogr Sect E Struct Rep Online. 2009 Jun 13;65(Pt 7):m773. doi: 10.1107/S1600536809021606 (PMC2969450; doi:10.1107/S1600536809021606)
Supplement: Supplementary file 1 [file e-65-0m773-sup1.cif]

##############################################################################
###                                                                        ###
###        Electronic paper (Acta Crystallographica Section E)             ###
###                                                                        ###
##############################################################################
#                                                                            #
# This CIF contains the data in a paper accepted for publication in Acta     #
# Crystallographica Section E. It conforms to the requirements of Notes      #
# for Authors for Section E, and has been peer reviewed under the auspices   #
# of the IUCr Commission on Journals.                                        #
#                                                                            #
# Full details of the Crystallographic Information File format               #
# are given in the paper "The Crystallographic Information File (CIF):       #
# a New Standard Archive File for Crystallography" by S. R. Hall, F. H.      #
# Allen and I. D. Brown [Acta Cryst. (1991), A47, 655-685].                  #
#                                                                            #
# The current version of the core CIF dictionary is obtainable from          #
# ftp://ftp.iucr.org/pub/cif_core.dic. The current version number is 2.4.    #
#                                                                            #
# Software is freely available for graphical display of the structure(s) in  #
# this CIF.  For information consult the CIF home page http://www.iucr.org/  #
# cif/home.html                                                              #
#                                                                            #
# This file may be used for bona fide research purposes within the           #
# scientific community so long as proper attribution is given to the journal # 
# article from which it was obtained.                                        #
#                                                                            #
##############################################################################
                                             
data_I
_audit_creation_method     SHELXL-97
_chemical_name_systematic
;
[Tris(3,5-diphenylpyrazolyl)hydroborato]nickel(II) bromide
;
_chemical_name_common     ?
_chemical_formula_moiety     'C45 H34 B Br N6 Ni'
_chemical_formula_sum     'C45 H34 B Br N6 Ni'
_chemical_formula_iupac     '[Ni Br (C45 H34 B N6)]'
_chemical_formula_weight     808.21
_chemical_melting_point     ?
_symmetry_cell_setting     trigonal
_symmetry_space_group_name_H-M     'R 3'
_symmetry_space_group_name_hall     'R 3'
loop_
    _symmetry_equiv_pos_as_xyz
    'x, y, z'
    '-y, x-y, z'
    '-x+y, -x, z'
    'x+2/3, y+1/3, z+1/3'
    '-y+2/3, x-y+1/3, z+1/3'
    '-x+y+2/3, -x+1/3, z+1/3'
    'x+1/3, y+2/3, z+2/3'
    '-y+1/3, x-y+2/3, z+2/3'
    '-x+y+1/3, -x+2/3, z+2/3'
_cell_length_a     12.8227(8)
_cell_length_b     12.8227(8)
_cell_length_c     19.327(3)
_cell_angle_alpha     90.00
_cell_angle_beta     90.00
_cell_angle_gamma     120.00
_cell_volume     2752.0(5)
_cell_formula_units_Z     3
_cell_measurement_reflns_used     2851
_cell_measurement_theta_min     2.79
_cell_measurement_theta_max     30.61
_cell_measurement_temperature     150(2)
_exptl_crystal_description     block
_exptl_crystal_colour     'purple--pink'
_exptl_crystal_size_max     0.24
_exptl_crystal_size_mid     0.24
_exptl_crystal_size_min     0.21
_exptl_crystal_density_diffrn     1.463
_exptl_crystal_density_meas     ?
_exptl_crystal_density_method     'not measured'
_exptl_crystal_F_000     1242
_exptl_absorpt_coefficient_mu     1.661
_exptl_absorpt_correction_type     multi-scan
_exptl_absorpt_process_details     '(SADABS; Bruker, 1997)'
_exptl_absorpt_correction_T_min     0.691
_exptl_absorpt_correction_T_max     0.722
_exptl_special_details
;
;
_diffrn_ambient_temperature     150(2)
_diffrn_radiation_type     MoK\a
_diffrn_radiation_wavelength     0.71073
_diffrn_radiation_source     'fine-focus sealed tube'
_diffrn_radiation_monochromator     graphite
_diffrn_measurement_device_type     'Bruker SMART CCD'
_diffrn_measurement_method     \f
_diffrn_detector_area_resol_mean     100
_diffrn_reflns_number     5609
_diffrn_reflns_av_R_equivalents     0.0374
_diffrn_reflns_av_sigmaI/netI     0.0556
_diffrn_reflns_theta_min     2.12
_diffrn_reflns_theta_max     27.49
_diffrn_reflns_theta_full     25.00
_diffrn_measured_fraction_theta_max     1.000
_diffrn_measured_fraction_theta_full     1.000
_diffrn_reflns_limit_h_min     -16
_diffrn_reflns_limit_h_max     16
_diffrn_reflns_limit_k_min     -11
_diffrn_reflns_limit_k_max     16
_diffrn_reflns_limit_l_min     -21
_diffrn_reflns_limit_l_max     25
_diffrn_standards_number     0
_diffrn_standards_interval_count     ?
_diffrn_standards_interval_time     ?
_diffrn_standards_decay_%     0
_refine_special_details
;
Refinement of <i>F</i>^2^ against ALL reflections. The weighted <i>R</i>-factor
<i>wR</i> and goodness of fit <i>S</i> are based on <i>F</i>^2^, conventional
<i>R</i>-factors <i>R</i> are based on <i>F</i>, with <i>F</i> set to zero for
negative <i>F</i>^2^. The threshold expression of <i>F</i>^2^ >
\s(<i>F</i>^2^) is used only for calculating <i>R</i>-factors(gt) <i>etc</i>.
and is not relevant to the choice of reflections for refinement.
<i>R</i>-factors based on <i>F</i>^2^ are statistically about twice as large
as those based on <i>F</i>, and <i>R</i>- factors based on ALL data will be
even larger.
;
_reflns_number_total     2075
_reflns_number_gt     1943
_reflns_threshold_expression     I>2\s(I)
_refine_ls_structure_factor_coef     Fsqd
_refine_ls_matrix_type     full
_refine_ls_R_factor_all     0.0306
_refine_ls_R_factor_gt     0.0278
_refine_ls_wR_factor_gt     0.0617
_refine_ls_wR_factor_ref     0.0629
_refine_ls_goodness_of_fit_ref     1.060
_refine_ls_restrained_S_all     1.060
_refine_ls_number_reflns     2075
_refine_ls_number_parameters     163
_refine_ls_number_restraints     1
_refine_ls_hydrogen_treatment     constr
_refine_ls_weighting_scheme     calc
_refine_ls_weighting_details
                 'calc w=1/[\s^2^(Fo^2^)+(0.0169P)^2^] where P=(Fo^2^+2Fc^2^)/3'
_atom_sites_solution_hydrogens     geom
_atom_sites_solution_primary     direct
_atom_sites_solution_secondary     difmap
_refine_ls_shift/su_max     0.001
_refine_ls_shift/su_mean     0.000
_refine_diff_density_max     0.273
_refine_diff_density_min     -0.294
_refine_ls_extinction_method     none
_refine_ls_extinction_coef     ?
_refine_ls_abs_structure_details     'Flack (1983), 670 Friedel pairs'
_refine_ls_abs_structure_Flack     0.020(8)
loop_
    _atom_type_symbol
    _atom_type_description
    _atom_type_scat_dispersion_real
    _atom_type_scat_dispersion_imag
    _atom_type_scat_source
    'C' 'C' 0.0033 0.0016
                         'International Tables Vol C Tables 4.2.6.8 and 6.1.1.4'
    'H' 'H' 0.0000 0.0000
                         'International Tables Vol C Tables 4.2.6.8 and 6.1.1.4'
    'N' 'N' 0.0061 0.0033
                         'International Tables Vol C Tables 4.2.6.8 and 6.1.1.4'
    'Ni' 'Ni' 0.3393 1.1124
                         'International Tables Vol C Tables 4.2.6.8 and 6.1.1.4'
    'B' 'B' 0.0013 0.0007
                         'International Tables Vol C Tables 4.2.6.8 and 6.1.1.4'
    'Br' 'Br' -0.2901 2.4595
                         'International Tables Vol C Tables 4.2.6.8 and 6.1.1.4'
_computing_data_collection     'SMART (Bruker, 1997)'
_computing_cell_refinement     'SAINT (Bruker, 1997)'
_computing_data_reduction     'SAINT (Bruker, 1997)'
_computing_structure_solution     'SHELXS97 (Sheldrick, 2008)'
_computing_structure_refinement     'SHELXL97 (Sheldrick, 2008)'
_computing_molecular_graphics     'SHELXTL (Sheldrick, 2008)'
_computing_publication_material     'SHELXTL (Sheldrick, 2008)'
loop_
    _atom_site_type_symbol
    _atom_site_label
    _atom_site_fract_x
    _atom_site_fract_y
    _atom_site_fract_z
    _atom_site_U_iso_or_equiv
    _atom_site_adp_type
    _atom_site_calc_flag
    _atom_site_refinement_flags
    _atom_site_occupancy
    _atom_site_disorder_assembly
    _atom_site_disorder_group
    Br Br1 0.6667 0.3333 0.732391(16) 0.02249(14) Uani d S 1 . .
    Ni Ni1 0.6667 0.3333 0.61068(2) 0.01335(14) Uani d S 1 . .
    N N1 0.75319(18) 0.26622(19) 0.55312(10) 0.0127(4) Uani d . 1 . .
    N N2 0.75175(19) 0.29001(19) 0.48407(10) 0.0128(4) Uani d . 1 . .
    B B1 0.6667 0.3333 0.4567(3) 0.0139(10) Uani d S 1 . .
    H H1B 0.6667 0.3333 0.3983 0.017 Uiso d SR 1 . .
    C C1 0.8082(2) 0.2003(2) 0.55910(12) 0.0146(5) Uani d . 1 . .
    C C2 0.8419(3) 0.1815(3) 0.49355(13) 0.0166(6) Uani d . 1 . .
    H H2 0.8812 0.1373 0.4829 0.020 Uiso calc R 1 . .
    C C3 0.8064(2) 0.2405(2) 0.44716(12) 0.0136(5) Uani d . 1 . .
    C C4 0.8224(3) 0.2532(3) 0.37198(14) 0.0135(5) Uani d . 1 . .
    C C5 0.7922(2) 0.1509(2) 0.33065(13) 0.0173(6) Uani d . 1 . .
    H H5 0.7601 0.0738 0.3515 0.021 Uiso calc R 1 . .
    C C6 0.8094(3) 0.1632(3) 0.25990(16) 0.0182(7) Uani d . 1 . .
    H H6 0.7890 0.0942 0.2325 0.022 Uiso calc R 1 . .
    C C7 0.8557(2) 0.2743(3) 0.22844(13) 0.0201(6) Uani d . 1 . .
    H H7 0.8668 0.2814 0.1797 0.024 Uiso calc R 1 . .
    C C8 0.8860(3) 0.3759(3) 0.26839(13) 0.0215(6) Uani d . 1 . .
    H H8 0.9179 0.4525 0.2469 0.026 Uiso calc R 1 . .
    C C9 0.8698(3) 0.3652(3) 0.33951(14) 0.0190(6) Uani d . 1 . .
    H H9 0.8913 0.4350 0.3665 0.023 Uiso calc R 1 . .
    C C10 0.8239(2) 0.1510(3) 0.62468(13) 0.0163(6) Uani d . 1 . .
    C C11 0.8460(2) 0.2131(3) 0.68680(14) 0.0185(6) Uani d . 1 . .
    H H11 0.8564 0.2919 0.6872 0.022 Uiso calc R 1 . .
    C C12 0.8530(3) 0.1605(3) 0.74866(17) 0.0230(7) Uani d . 1 . .
    H H12 0.8650 0.2023 0.7912 0.028 Uiso calc R 1 . .
    C C13 0.8422(3) 0.0472(3) 0.74807(16) 0.0269(7) Uani d . 1 . .
    H H13 0.8468 0.0113 0.7901 0.032 Uiso calc R 1 . .
    C C14 0.8246(3) -0.0137(3) 0.68574(15) 0.0234(7) Uani d . 1 . .
    H H14 0.8191 -0.0904 0.6849 0.028 Uiso calc R 1 . .
    C C15 0.8150(3) 0.0381(3) 0.62476(16) 0.0209(6) Uani d . 1 . .
    H H15 0.8022 -0.0041 0.5824 0.025 Uiso calc R 1 . .
loop_
    _atom_site_aniso_label
    _atom_site_aniso_U_11
    _atom_site_aniso_U_22
    _atom_site_aniso_U_33
    _atom_site_aniso_U_12
    _atom_site_aniso_U_13
    _atom_site_aniso_U_23
    Br1 0.02665(19) 0.02665(19) 0.0142(2) 0.01332(9) 0.000 0.000
    Ni1 0.0140(2) 0.0140(2) 0.0120(3) 0.00702(10) 0.000 0.000
    N1 0.0107(10) 0.0149(11) 0.0121(9) 0.0061(9) -0.0007(8) 0.0007(8)
    N2 0.0137(11) 0.0146(11) 0.0096(8) 0.0068(9) 0.0007(8) 0.0006(8)
    B1 0.0112(15) 0.0112(15) 0.019(2) 0.0056(8) 0.000 0.000
    C1 0.0121(13) 0.0105(13) 0.0199(12) 0.0047(11) -0.0016(10) 0.0005(10)
    C2 0.0186(14) 0.0165(15) 0.0191(16) 0.0122(13) -0.0028(13) 0.0009(12)
    C3 0.0097(13) 0.0094(12) 0.0189(12) 0.0026(11) -0.0001(9) 0.0010(9)
    C4 0.0106(13) 0.0148(14) 0.0169(12) 0.0077(11) 0.0010(10) -0.0012(11)
    C5 0.0171(15) 0.0124(14) 0.0221(13) 0.0071(12) 0.0005(11) 0.0031(11)
    C6 0.0191(16) 0.0155(15) 0.0234(16) 0.0113(13) -0.0015(13) -0.0039(13)
    C7 0.0180(15) 0.0237(15) 0.0153(12) 0.0080(13) 0.0044(11) 0.0003(11)
    C8 0.0210(15) 0.0179(15) 0.0210(12) 0.0062(12) 0.0060(11) 0.0053(11)
    C9 0.0199(16) 0.0172(15) 0.0193(13) 0.0087(13) 0.0016(11) -0.0029(11)
    C10 0.0089(13) 0.0166(14) 0.0215(13) 0.0049(11) 0.0001(10) 0.0043(11)
    C11 0.0136(14) 0.0155(14) 0.0233(13) 0.0050(12) -0.0050(11) 0.0012(11)
    C12 0.0204(17) 0.0291(19) 0.0180(15) 0.0112(15) -0.0034(13) 0.0002(14)
    C13 0.0206(16) 0.0304(17) 0.0268(14) 0.0105(14) -0.0022(13) 0.0126(13)
    C14 0.0206(16) 0.0195(16) 0.0333(16) 0.0124(13) -0.0008(12) 0.0075(13)
    C15 0.0185(15) 0.0194(16) 0.0257(14) 0.0101(14) -0.0019(12) -0.0011(12)
_geom_special_details
;
All e.s.d.'s (except the e.s.d. in the dihedral angle between two l.s. planes)
are estimated using the full covariance matrix. The cell e.s.d.'s are taken
into account individually in the estimation of e.s.d.'s in distances, angles
and torsion angles; correlations between e.s.d.'s in cell parameters are only
used when they are defined by crystal symmetry. An approximate (isotropic)
treatment of cell e.s.d.'s is used for estimating e.s.d.'s involving l.s.
planes.
;
loop_
    _geom_bond_atom_site_label_1
    _geom_bond_atom_site_label_2
    _geom_bond_site_symmetry_2
    _geom_bond_distance
    _geom_bond_publ_flag
    Ni1 Br1 . 2.3523(6) y
    Ni1 N1 . 2.041(2) y
    Ni1 N1 3_665 2.041(2) ?
    Ni1 N1 2_655 2.041(2) ?
    N1 C1 . 1.350(3) n
    N1 N2 . 1.371(3) n
    N2 C3 . 1.360(3) n
    N2 B1 . 1.544(3) ?
    B1 N2 3_665 1.544(3) ?
    B1 N2 2_655 1.544(3) ?
    B1 H1B . 1.1278 ?
    C1 C2 . 1.398(4) n
    C1 C10 . 1.475(3) ?
    C2 C3 . 1.388(3) n
    C2 H2 . 0.9500 ?
    C3 C4 . 1.465(4) ?
    C4 C9 . 1.397(4) ?
    C4 C5 . 1.415(4) ?
    C5 C6 . 1.381(4) ?
    C5 H5 . 0.9500 ?
    C6 C7 . 1.380(4) ?
    C6 H6 . 0.9500 ?
    C7 C8 . 1.392(4) ?
    C7 H7 . 0.9500 ?
    C8 C9 . 1.387(4) ?
    C8 H8 . 0.9500 ?
    C9 H9 . 0.9500 ?
    C10 C11 . 1.389(4) ?
    C10 C15 . 1.394(4) ?
    C11 C12 . 1.397(4) ?
    C11 H11 . 0.9500 ?
    C12 C13 . 1.390(5) ?
    C12 H12 . 0.9500 ?
    C13 C14 . 1.391(5) ?
    C13 H13 . 0.9500 ?
    C14 C15 . 1.388(4) ?
    C14 H14 . 0.9500 ?
    C15 H15 . 0.9500 ?
loop_
    _geom_angle_atom_site_label_1
    _geom_angle_atom_site_label_2
    _geom_angle_atom_site_label_3
    _geom_angle_site_symmetry_1
    _geom_angle_site_symmetry_3
    _geom_angle
    _geom_angle_publ_flag
    N1 Ni1 N1 . 3_665 93.11(8) y
    N1 Ni1 N1 . 2_655 93.11(8) ?
    N1 Ni1 N1 3_665 2_655 93.11(8) ?
    N1 Ni1 Br1 . . 123.04(6) y
    N1 Ni1 Br1 3_665 . 123.04(6) ?
    N1 Ni1 Br1 2_655 . 123.04(6) ?
    C1 N1 N2 . . 106.99(19) ?
    C1 N1 Ni1 . . 141.45(17) ?
    N2 N1 Ni1 . . 111.47(15) ?
    C3 N2 N1 . . 109.82(19) ?
    C3 N2 B1 . . 127.6(2) ?
    N1 N2 B1 . . 120.3(2) ?
    N2 B1 N2 . 3_665 108.89(19) ?
    N2 B1 N2 . 2_655 108.89(19) ?
    N2 B1 N2 3_665 2_655 108.89(19) ?
    N2 B1 H1B . . 110.0 ?
    N2 B1 H1B 3_665 . 110.0 ?
    N2 B1 H1B 2_655 . 110.0 ?
    N1 C1 C2 . . 109.5(2) ?
    N1 C1 C10 . . 124.6(2) ?
    C2 C1 C10 . . 125.8(2) ?
    C3 C2 C1 . . 106.1(2) ?
    C3 C2 H2 . . 127.0 ?
    C1 C2 H2 . . 127.0 ?
    N2 C3 C2 . . 107.6(2) ?
    N2 C3 C4 . . 122.9(2) ?
    C2 C3 C4 . . 129.5(2) ?
    C9 C4 C5 . . 118.4(2) ?
    C9 C4 C3 . . 121.7(3) ?
    C5 C4 C3 . . 119.9(2) ?
    C6 C5 C4 . . 119.9(3) ?
    C6 C5 H5 . . 120.0 ?
    C4 C5 H5 . . 120.0 ?
    C7 C6 C5 . . 121.0(3) ?
    C7 C6 H6 . . 119.5 ?
    C5 C6 H6 . . 119.5 ?
    C6 C7 C8 . . 119.7(2) ?
    C6 C7 H7 . . 120.1 ?
    C8 C7 H7 . . 120.1 ?
    C9 C8 C7 . . 119.9(3) ?
    C9 C8 H8 . . 120.0 ?
    C7 C8 H8 . . 120.0 ?
    C8 C9 C4 . . 120.9(3) ?
    C8 C9 H9 . . 119.5 ?
    C4 C9 H9 . . 119.5 ?
    C11 C10 C15 . . 118.8(3) ?
    C11 C10 C1 . . 121.9(3) ?
    C15 C10 C1 . . 119.2(2) ?
    C10 C11 C12 . . 120.4(3) ?
    C10 C11 H11 . . 119.8 ?
    C12 C11 H11 . . 119.8 ?
    C13 C12 C11 . . 120.1(3) ?
    C13 C12 H12 . . 120.0 ?
    C11 C12 H12 . . 120.0 ?
    C14 C13 C12 . . 119.8(3) ?
    C14 C13 H13 . . 120.1 ?
    C12 C13 H13 . . 120.1 ?
    C15 C14 C13 . . 119.7(3) ?
    C15 C14 H14 . . 120.2 ?
    C13 C14 H14 . . 120.2 ?
    C14 C15 C10 . . 121.1(3) ?
    C14 C15 H15 . . 119.4 ?
    C10 C15 H15 . . 119.4 ?
loop_
    _geom_hbond_atom_site_label_D
    _geom_hbond_atom_site_label_H
    _geom_hbond_atom_site_label_A
    _geom_hbond_site_symmetry_A
    _geom_hbond_distance_DH
    _geom_hbond_distance_HA
    _geom_hbond_distance_DA
    _geom_hbond_angle_DHA
    C5 H5 Cg1 6_654 0.95 2.73 3.589(3) 151
data_global
_journal_date_recd_electronic     2009-05-14
_journal_date_accepted     2009-06-06
_journal_name_full     'Acta Crystallographica, Section E'
_journal_year     2009
_journal_volume     65
_journal_issue      7
_journal_page_first     m773
_journal_page_last     m773
_journal_paper_category     QM
_journal_coeditor_code     HB2976
_publ_contact_author_name     'David J. Harding'
_publ_contact_author_address
;
Molecular Technology Research Unit,
Department of Chemistry
Walailak University,
Thasala,
Nakhon Si Thammarat,
80161, Thailand
;
_publ_contact_author_email     hdavid@wu.ac.th
_publ_contact_author_fax     ++66-75-672094
_publ_contact_author_phone     ++66-75-672004
_publ_section_title
;
[Tris(3,5-diphenylpyrazolyl)hydroborato]nickel(II) bromide
;
loop_
    _publ_author_name
    _publ_author_footnote
    _publ_author_address
    'Harding, David J.' .
;
Molecular Technology Research Unit
Department of Chemistry
Walailak University
Thasala
Nakhon Si Thammarat 80161
Thailand
;
    'Harding, Phimphaka' .
;
Molecular Technology Research Unit
Department of Chemistry
Walailak University
Thasala
Nakhon Si Thammarat 80161
Thailand
;
    'Adams, Harry' .
;
Department of Chemistry,
Faculty of Science,
University of Sheffield,
Brook Hill, Sheffield S3 7HF,
England
;
