# Supplementary material for: [Tris(3,5-diphenyl­pyrazol­yl)hydro­borato]nickel(II) bromide
Source: Acta Crystallogr Sect E Struct Rep Online. 2009 Jun 13;65(Pt 7):m773. doi: 10.1107/S1600536809021606 (PMC2969450; doi:10.1107/S1600536809021606)
Supplement: Supplementary file 2 [file e-65-0m773-Isup2.hkl]

# 
# h,k,l, Fc-squared, Fo-squared, sigma(Fo-squared) and status flag 
# 
data_I
_shelx_title ' dh309red_0m in R3' 
_shelx_refln_list_code          4 
_shelx_F_calc_maximum      453.51 
_exptl_crystal_F_000      1242.00 
_reflns_d_resolution_high  0.7699 
 
loop_ 
 _symmetry_equiv_pos_as_xyz 
 'x, y, z' 
 '-y, x-y, z' 
 '-x+y, -x, z' 
 'x+2/3, y+1/3, z+1/3' 
 '-y+2/3, x-y+1/3, z+1/3' 
 '-x+y+2/3, -x+1/3, z+1/3' 
 'x+1/3, y+2/3, z+2/3' 
 '-y+1/3, x-y+2/3, z+2/3' 
 '-x+y+1/3, -x+2/3, z+2/3' 
 
_cell_length_a    12.8227 
_cell_length_b    12.8227 
_cell_length_c    19.3267 
_cell_angle_alpha  90.000 
_cell_angle_beta   90.000 
_cell_angle_gamma 120.000 
 
_shelx_F_squared_multiplier     1.000 
 
loop_ 
 _refln_index_h 
 _refln_index_k 
 _refln_index_l 
 _refln_F_squared_calc 
 _refln_F_squared_meas 
 _refln_F_squared_sigma 
 _refln_observed_status 
  -7   8 -21      289.53      266.47    142.08 o 
  -4   8 -21      149.74       65.63    119.09 o 
  -5   6 -20     1557.62     1651.68    223.24 o 
  -7   7 -20      624.35      677.77    156.62 o 
  -4   7 -20      156.92      180.99    115.75 o 
  -9   8 -20      242.54      255.66    142.86 o 
  -6   8 -20       50.43       36.75     99.24 o 
  -8   9 -20      209.88       95.31    128.91 o 
  -5   9 -20       93.62        9.63    106.71 o 
  -5   5 -19      484.61      669.12    145.22 o 
  -7   6 -19      980.55      912.80    173.91 o 
  -4   6 -19     2403.97     2179.11    264.50 o 
  -9   7 -19      902.01      885.87    191.01 o 
  -6   7 -19     1661.10     1772.73    244.46 o 
  -8   8 -19     3956.24     4005.49    422.30 o 
  -5   8 -19      795.36      625.69    154.46 o 
  -7   9 -19      492.12      503.86    164.28 o 
  -6  10 -19      262.13      274.53    136.97 o 
  -5   4 -18     2525.77     2746.64    302.63 o 
  -7   5 -18     2987.84     3511.85    353.92 o 
  -4   5 -18     5634.83     5578.76    545.91 o 
  -6   6 -18     3122.06     3167.17    359.81 o 
  -8   7 -18     4055.11     3784.61    429.97 o 
  -5   7 -18     1194.10     1293.44    189.24 o 
 -10   8 -18     2172.32     2503.75    322.67 o 
  -7   8 -18     1734.36     1794.74    255.86 o 
  -9   9 -18     1774.76     2199.55    296.34 o 
  -6   9 -18     4290.54     3801.31    409.73 o 
  -8  10 -18     1704.26     1749.15    278.85 o 
  -5  10 -18     2634.40     2715.98    339.96 o 
  -7  11 -18     1703.77     1300.90    232.47 o 
  -5   3 -17     7295.57     7852.59    676.00 o 
  -4   4 -17       65.34      173.13     85.48 o 
  -6   5 -17     1984.34     2198.96    248.39 o 
  -8   6 -17      947.00     1045.24    187.86 o 
  -5   6 -17     7130.69     6401.36    597.20 o 
  -7   7 -17     4844.05     5157.05    522.92 o 
  -9   8 -17     3427.73     3323.01    421.52 o 
  -6   8 -17     1990.84     1891.62    247.80 o 
  -8   9 -17     1624.70     1331.56    221.66 o 
  -5   9 -17     5739.27     5949.38    563.59 o 
 -10  10 -17     1070.06      870.15    214.00 o 
  -7  10 -17     2808.41     2620.09    342.13 o 
  -9  11 -17     3367.55     3301.39    398.13 o 
  -6  11 -17     3786.68     3320.65    432.72 o 
  -8  12 -17     1739.35     1977.10    293.78 o 
  -2   2 -16    30476.69    31882.19   2288.18 o 
  -4   3 -16     6597.65     6836.83    523.90 o 
   2   3 -16     3403.18     3693.43    376.71 o 
  -6   4 -16     7343.80     6960.43    595.82 o 
  -7   6 -16     2122.08     2027.60    260.97 o 
  -4   6 -16     9092.88     8496.56    787.81 o 
  -9   7 -16     1559.85     1872.75    264.31 o 
  -6   7 -16     2846.68     2740.15    312.65 o 
  -8   8 -16     8653.05     8277.45    752.64 o 
  -5   8 -16     6951.43     7487.08    687.99 o 
 -10   9 -16      377.39      385.75    153.08 o 
  -7   9 -16     5042.39     4388.29    488.92 o 
  -9  10 -16     1520.63     1392.87    255.46 o 
  -6  10 -16     5923.45     5584.85    566.54 o 
 -11  11 -16     1115.15     1579.16    265.29 o 
  -8  11 -16     1098.31     1276.34    230.70 o 
  -7  12 -16     2693.52     2313.92    319.53 o 
   1   1 -15     7396.24     7496.32    634.14 o 
   2   2 -15     3220.64     3091.91    326.99 o 
  -3   3 -15     7118.46     7106.83    631.39 o 
   3   3 -15     6110.73     6253.97    551.80 o 
  -5   4 -15    16298.10    16451.14   1282.43 o 
  -7   5 -15    10144.56     9536.69    811.59 o 
  -4   5 -15     4570.85     4436.24    434.88 o 
  -6   6 -15    10730.67    11223.94    962.51 o 
  -8   7 -15     1108.29     1107.34    183.74 o 
  -5   7 -15     4709.94     4769.53    448.24 o 
 -10   8 -15      981.92     1053.89    202.60 o 
  -7   8 -15     1693.97     1736.77    257.43 o 
  -9   9 -15     1234.93     1083.96    193.17 o 
  -6   9 -15     6520.28     6214.47    641.02 o 
 -11  10 -15     2857.74     3199.99    380.64 o 
  -8  10 -15     1651.44     1458.11    255.86 o 
 -10  11 -15     3808.41     3788.74    446.67 o 
  -7  11 -15     3028.62     3082.28    360.79 o 
  -9  12 -15     2949.97     3220.23    397.74 o 
  -6  12 -15      303.27      228.35    140.70 o 
  -8  13 -15     2018.95     1672.51    304.99 o 
  -1   1 -14     3600.40     3997.63    373.37 o 
  -3   2 -14     6199.13     6129.38    638.47 o 
  -5   3 -14     7007.49     7092.68    688.97 o 
   1   3 -14    10728.00    11167.93    919.28 o 
  -7   4 -14     3100.72     3305.91    361.19 o 
  -4   4 -14     3548.98     3485.13    324.64 o 
  -6   5 -14     9345.51     9210.86    612.68 o 
  -8   6 -14     3108.32     2829.37    316.19 o 
  -5   6 -14     9386.81     9962.76    613.79 o 
  -7   7 -14      286.46      289.07    114.76 o 
  -9   8 -14     2695.90     2438.90    298.89 o 
  -6   8 -14      118.33      100.61     93.93 o 
  -8   9 -14     2033.85     1970.42    276.49 o 
 -10  10 -14     1479.42     1629.28    266.67 o 
  -7  10 -14      376.46      217.73    121.05 o 
 -12  11 -14      974.57      698.60    200.25 o 
  -9  11 -14     2012.97     2022.10    307.74 o 
  -6  11 -14     1193.39     1108.32    225.40 o 
 -11  12 -14      989.09      829.08    219.70 o 
  -8  12 -14     1926.41     1965.70    293.78 o 
 -10  13 -14      903.79     1031.25    262.05 o 
  -7  13 -14     1450.99     1588.01    281.40 o 
   1   2 -13     1395.82     1510.98    156.82 o 
  -4   3 -13     1363.62     1413.70    175.48 o 
   2   3 -13     1256.89     1196.75    175.88 o 
  -6   4 -13     1103.66     1162.42    126.79 o 
  -8   5 -13      144.44       98.45     82.14 o 
  -5   5 -13      740.67      864.42    106.23 o 
  -7   6 -13      298.90      298.59     61.94 o 
  -4   6 -13     3677.55     4191.78    412.87 o 
  -9   7 -13     3816.40     4341.33    453.35 o 
  -6   7 -13      383.68      400.49    116.92 o 
  -8   8 -13     1722.95     1581.72    235.22 o 
 -10   9 -13      850.55      800.78    180.40 o 
  -7   9 -13     1221.94     1421.96    221.86 o 
  -9  10 -13       28.61       45.98    101.01 o 
  -6  10 -13       32.48       70.55    101.60 o 
 -11  11 -13      693.77      563.40    174.90 o 
  -8  11 -13        3.93       35.57    107.30 o 
 -10  12 -13      455.71      421.32    170.57 o 
  -7  12 -13      368.11      368.85    145.22 o 
  -9  13 -13      816.63      775.32    153.08 o 
  -8  14 -13      234.66       92.95    127.34 o 
   1   1 -12     1844.79     1831.68    168.80 o 
  -1   2 -12     2039.90     2094.02    168.61 o 
   2   2 -12      429.30      620.78     97.27 o 
  -3   3 -12     1721.09     1647.35    166.45 o 
   3   3 -12     3180.42     3354.94    216.24 o 
  -5   4 -12     1189.82     1267.10    159.37 o 
  -7   5 -12      604.37      668.16     72.86 o 
  -4   5 -12     3114.90     3229.27    284.74 o 
  -6   6 -12       22.75       34.39     51.19 o 
  -8   7 -12     1848.49     2011.69    232.87 o 
  -5   7 -12      663.93      784.22     94.25 o 
 -10   8 -12      381.14      391.06    136.58 o 
  -7   8 -12      138.18      212.63    105.92 o 
  -9   9 -12        2.74        4.32     84.11 o 
  -6   9 -12      435.54      549.25    135.99 o 
 -11  10 -12      962.52      832.62    197.30 o 
  -8  10 -12     1239.73      936.97    191.40 o 
 -10  11 -12     1164.84      957.40    205.16 o 
  -7  11 -12      120.27      101.60    103.95 o 
 -12  12 -12      538.58      573.62    193.17 o 
  -9  12 -12       26.44       46.17     70.62 o 
 -11  13 -12      614.15      579.08    116.31 o 
  -8  13 -12     1237.77     1134.85    217.34 o 
 -10  14 -12        1.19      -23.84     77.61 o 
  -7  14 -12       81.28      152.10    139.13 o 
  -3   2 -11     3313.39     3054.97    259.98 o 
   0   2 -11     1889.53     1736.37    178.24 o 
  -5   3 -11    10925.52    11067.13    850.11 o 
  -7   4 -11     6642.27     7160.80    370.08 o 
  -4   4 -11    10109.71     9605.87    777.99 o 
  -6   5 -11     1519.72     1550.57    130.82 o 
  -8   6 -11      989.32     1140.36    114.61 o 
  -5   6 -11     4350.20     4387.91    280.61 o 
  -7   7 -11     4035.17     4484.78    256.20 o 
  -4   7 -11     1048.51     1090.64    130.48 o 
  -9   8 -11     3680.00     3242.44    373.37 o 
  -6   8 -11     1757.99     1712.01    219.11 o 
  -8   9 -11       91.95      110.24     97.47 o 
 -10  10 -11     1116.85     1411.15    217.54 o 
  -7  10 -11     1702.23     1858.80    243.08 o 
 -12  11 -11      223.96      558.29    177.65 o 
  -9  11 -11      513.09      467.70    148.56 o 
  -6  11 -11     1565.23     1637.33    173.91 o 
 -11  12 -11     1457.15     1598.29    162.85 o 
  -8  12 -11     2752.69     2786.03    203.84 o 
 -10  13 -11      594.18      646.81    115.98 o 
  -7  13 -11      207.58      232.08    136.77 o 
  -9  14 -11      719.12      770.13    198.08 o 
   0   1 -10     3365.40     3404.56    352.15 o 
   1   2 -10     9595.49     9238.39    695.26 o 
  -4   3 -10    19094.92    20484.14   1596.65 o 
  -6   4 -10     9768.56     9813.02    606.98 o 
   3   4 -10      776.58      801.94    115.16 o 
  -8   5 -10    14651.13    15595.46    923.51 o 
  -5   5 -10     7563.73     7333.42    463.15 o 
  -7   6 -10     3337.54     3221.96    186.86 o 
  -4   6 -10     6873.89     7667.48    627.26 o 
  -9   7 -10     1704.18     1751.41    164.07 o 
  -6   7 -10     7226.95     7459.42    378.62 o 
  -3   7 -10    10926.88    11803.45    860.72 o 
  -8   8 -10     2555.63     2354.21    259.20 o 
 -10   9 -10     4083.29     4130.47    454.53 o 
  -7   9 -10     4225.80     4332.68    421.71 o 
  -9  10 -10     2551.14     2333.18    275.12 o 
  -6  10 -10     1178.66     1089.07    199.26 o 
 -11  11 -10     3568.06     3554.30    407.96 o 
  -8  11 -10      930.32      843.54    111.42 o 
 -13  12 -10     1113.15     1304.84    193.37 o 
 -10  12 -10     1094.63     1161.18    130.83 o 
  -7  12 -10     2867.54     2920.96    200.57 o 
 -12  13 -10      724.32      731.01    127.29 o 
  -9  13 -10     3694.62     3958.97    260.57 o 
 -11  14 -10     2885.68     3098.91    245.71 o 
  -8  14 -10     1127.02     1367.33    236.60 o 
 -10  15 -10      829.48      876.83    235.81 o 
  -7  15 -10     1063.60     1308.77    250.94 o 
   1   1  -9     8532.92     7856.92    643.18 o 
  -1   2  -9    20878.18    21089.20   1579.16 o 
   2   2  -9     9670.46     9963.91    806.29 o 
  -3   3  -9    16313.27    17852.86   1578.97 o 
   3   3  -9     5673.02     5369.67    459.05 o 
  -5   4  -9    16675.71    17062.32    937.81 o 
   4   4  -9     5450.65     5611.91    388.95 o 
  -7   5  -9     4083.24     3893.59    218.23 o 
  -4   5  -9     8425.89     7959.30    680.13 o 
   2   5  -9    12844.19    13578.29    782.16 o 
  -9   6  -9     7997.82     9149.96    775.83 o 
  -6   6  -9    10294.81    10622.71    506.80 o 
  -3   6  -9     6220.73     6545.01    558.88 o 
   0   6  -9    14575.25    15026.80    851.51 o 
  -8   7  -9     3028.36     3134.07    184.08 o 
  -5   7  -9     5280.07     5318.24    307.22 o 
  -2   7  -9     6245.56     6542.84    498.35 o 
 -10   8  -9    11451.10    11635.04    974.30 o 
  -7   8  -9     4280.66     4351.62    300.82 o 
  -9   9  -9     2800.96     2758.05    220.37 o 
  -6   9  -9    10027.69    10627.33    797.44 o 
  -3   9  -9     3820.06     4024.75    303.61 o 
 -11  10  -9     3415.39     3171.10    371.21 o 
  -8  10  -9     8783.09     8591.28    798.43 o 
  -5  10  -9     3616.56     3658.45    262.54 o 
 -13  11  -9      411.46      608.01    152.89 o 
 -10  11  -9     4425.11     4350.14    288.64 o 
  -7  11  -9      540.46      537.77     85.48 o 
 -12  12  -9     2453.86     2582.45    217.54 o 
  -9  12  -9     4303.73     4300.09    285.53 o 
 -11  13  -9      406.56      416.49    101.62 o 
  -8  13  -9     4522.29     4592.63    352.54 o 
 -10  14  -9     4579.78     4691.14    309.56 o 
  -7  14  -9     2030.24     1600.39    275.90 o 
  -9  15  -9     1144.77     1525.12    279.24 o 
  -3   2  -8    21751.95    23630.49   1817.53 o 
   0   2  -8     8733.64     8438.39    750.28 o 
  -5   3  -8    12477.29    12177.99    901.79 o 
  -7   4  -8     7826.32     7725.37    515.43 o 
  -4   4  -8     9441.44     9126.42    579.33 o 
   2   4  -8     8075.50     7986.86    459.08 o 
  -9   5  -8    10628.05    11179.92    913.19 o 
  -6   5  -8    10216.73     9590.65    498.05 o 
  -3   5  -8    25043.70    24430.09   2036.05 o 
   3   5  -8    13845.99    14709.15    826.67 o 
  -8   6  -8     2925.33     2942.22    176.42 o 
  -5   6  -8    21139.74    20348.15    929.98 o 
  -2   6  -8     5436.36     5739.31    519.58 o 
   1   6  -8    12054.20    11921.75   1068.83 o 
  -7   7  -8    11188.54    11383.51    548.87 o 
  -4   7  -8     8518.54     8203.87    500.73 o 
  -1   7  -8     8483.72     8935.35    451.05 o 
  -9   8  -8    10150.59    10066.54    517.91 o 
  -6   8  -8      784.56      669.32     76.56 o 
  -3   8  -8    13894.49    13713.74    835.17 o 
  -8   9  -8    17328.71    17842.02   1044.85 o 
  -5   9  -8     2473.98     2578.62    194.35 o 
 -10  10  -8     1247.93     1093.59    206.14 o 
  -7  10  -8    12616.97    12069.46    646.38 o 
  -4  10  -8     2864.88     2664.50    212.63 o 
 -15  11  -8     1651.49     1841.51    241.32 o 
 -12  11  -8     2743.82     2720.11    276.29 o 
  -9  11  -8     9447.04     9181.15    492.29 o 
  -6  11  -8     8763.47     8711.35    571.65 o 
 -14  12  -8      452.18      336.82    144.83 o 
 -11  12  -8     1924.25     2222.03    254.48 o 
  -8  12  -8     2375.04     2492.11    200.08 o 
 -13  13  -8     2416.31     2899.33    293.19 o 
 -10  13  -8     2622.07     2267.88    277.57 o 
  -7  13  -8     5594.85     5532.04    350.13 o 
 -12  14  -8      764.80      885.01    137.76 o 
  -9  14  -8     1145.83     1499.09    207.22 o 
 -11  15  -8     2399.17     2420.88    210.39 o 
  -8  15  -8     3070.36     3060.07    385.75 o 
   0   1  -7     8560.85     9123.43    775.04 o 
   1   2  -7    26974.77    27459.71   2225.88 o 
  -4   3  -7    16112.13    15882.52    926.28 o 
   2   3  -7     3335.50     3276.83    314.03 o 
  -6   4  -7    24800.66    25105.38   1170.07 o 
  -3   4  -7     1415.64     1173.76    132.45 o 
   3   4  -7    13439.63    13466.83    830.78 o 
  -8   5  -7     5081.82     5075.06    352.60 o 
  -5   5  -7    17356.21    18418.82    894.97 o 
  -2   5  -7     9868.87     9791.96    813.56 o 
   1   5  -7     7355.47     7092.98    452.38 o 
  -7   6  -7    11025.42    11495.75    555.47 o 
  -4   6  -7     5427.66     5176.70    444.31 o 
  -9   7  -7     7836.43     8037.28    423.75 o 
  -6   7  -7    11266.88    11111.71    579.28 o 
  -3   7  -7    18709.88    18846.61   1463.03 o 
   0   7  -7     4625.57     4520.35    448.83 o 
  -8   8  -7    15532.08    15258.61    708.52 o 
  -5   8  -7     3930.90     3911.70    277.46 o 
  -2   8  -7     7025.51     6700.17    349.80 o 
 -10   9  -7     3364.23     3509.30    394.59 o 
  -7   9  -7     8745.94     8648.57    536.64 o 
  -4   9  -7     2927.83     3049.27    251.34 o 
 -15  10  -7     1260.07     1457.13    215.18 o 
 -12  10  -7     4742.75     4440.96    380.25 o 
  -9  10  -7      561.61      582.52     88.72 o 
  -6  10  -7    10547.61    10016.77    703.71 o 
 -14  11  -7      562.79      682.88    159.37 o 
 -11  11  -7     5923.60     5584.14    352.22 o 
  -8  11  -7     2980.13     2998.60    229.11 o 
  -5  11  -7    10545.26     9962.73    688.18 o 
 -13  12  -7      881.22     1093.39    183.35 o 
 -10  12  -7     4035.31     4163.55    278.42 o 
  -7  12  -7     4251.41     4337.20    271.90 o 
 -12  13  -7     2691.59     2603.21    221.57 o 
  -9  13  -7     3550.19     3585.19    252.59 o 
 -11  14  -7     1685.75     1934.07    185.28 o 
  -8  14  -7     2119.47     2127.16    173.04 o 
 -10  15  -7     1215.24     1409.38    161.81 o 
  -7  15  -7      799.60      991.79    218.13 o 
   1   1  -6     3161.09     3520.70    324.44 o 
   2   2  -6     8987.41     9643.05    613.55 o 
   3   3  -6    12628.82    13249.36    789.93 o 
  -5   4  -6    13702.75    13986.20    719.52 o 
  -2   4  -6    11549.75    11771.42   1025.40 o 
   1   4  -6    16686.67    17479.26    991.09 o 
   4   4  -6     2009.16     1834.10    168.47 o 
  -7   5  -6     3669.85     3987.74    218.55 o 
  -4   5  -6    11195.05    11507.13    567.26 o 
   2   5  -6     5670.47     5386.18    486.96 o 
  -9   6  -6    11561.14    11850.37    731.64 o 
  -6   6  -6     3612.86     3718.76    235.83 o 
  -3   6  -6    11824.99    11764.74   1004.17 o 
   0   6  -6     4770.50     4786.00    269.60 o 
  -8   7  -6     2797.29     2822.44    173.85 o 
  -5   7  -6     5841.11     5663.23    318.89 o 
  -2   7  -6     1478.42     1395.09     89.91 o 
 -10   8  -6     7856.22     8435.05    786.24 o 
  -7   8  -6     4055.14     4072.85    227.55 o 
  -4   8  -6     7879.05     7893.86    452.96 o 
  -1   8  -6     7513.83     7532.10    404.43 o 
   8   8  -6     1756.32     1794.74    237.58 o 
 -15   9  -6     1120.63      837.33    169.39 o 
  -9   9  -6     4000.12     4147.80    317.22 o 
  -6   9  -6     4837.87     4448.32    415.03 o 
  -3   9  -6     2230.49     2203.25    172.14 o 
 -14  10  -6     2824.78     2909.74    309.90 o 
 -11  10  -6     4649.82     4328.16    349.00 o 
  -8  10  -6     5338.78     5241.98    351.65 o 
  -5  10  -6     4324.44     4291.44    246.54 o 
 -13  11  -6      786.03      909.06    163.50 o 
 -10  11  -6      592.77      679.39    102.36 o 
  -7  11  -6      171.98      199.16     64.73 o 
  -4  11  -6     3080.44     3115.29    264.31 o 
 -15  12  -6     1170.34     1356.52    215.77 o 
 -12  12  -6      905.76      933.57    128.93 o 
  -9  12  -6     2619.77     2529.36    200.03 o 
  -6  12  -6     1710.35     1721.44    195.73 o 
 -14  13  -6      710.98      505.43    157.80 o 
 -11  13  -6     1251.73     1255.23    143.76 o 
  -8  13  -6       46.81       35.46     60.74 o 
 -13  14  -6     2710.24     2513.58    281.01 o 
 -10  14  -6     2779.27     2926.13    225.07 o 
  -7  14  -6     3502.26     3331.85    403.63 o 
 -12  15  -6      291.37      196.10     94.56 o 
  -9  15  -6      620.54      569.93    111.62 o 
  -8  16  -6     1116.36     1156.27    243.08 o 
  -3   2  -5     1997.89     2295.65    238.76 o 
  -5   3  -5      571.29      607.26     61.39 o 
  -7   4  -5     2064.37     2192.93    183.15 o 
  -4   4  -5     5459.69     5725.61    310.01 o 
   2   4  -5     7582.04     8060.53    531.79 o 
  -9   5  -5     2898.24     2974.41    216.73 o 
  -6   5  -5      557.86      685.88     61.49 o 
  -3   5  -5     2889.90     2882.82    301.64 o 
   0   5  -5     2785.66     2734.18    163.52 o 
  -8   6  -5     1848.88     1892.92    142.93 o 
  -5   6  -5     1427.04     1696.30    121.98 o 
  -2   6  -5    11709.18    12017.65    797.44 o 
   1   6  -5      292.82      268.04     90.40 o 
 -10   7  -5      218.78      181.18     86.86 o 
  -7   7  -5     1945.73     1923.78    137.24 o 
  -4   7  -5      240.33      213.81     43.03 o 
  -1   7  -5     1777.87     1914.03    107.94 o 
 -15   8  -5     1270.25     1421.96    202.21 o 
  -9   8  -5     2400.57     2413.94    171.61 o 
  -6   8  -5     2287.91     2262.68    111.07 o 
  -3   8  -5     1735.66     1472.96    101.81 o 
   0   8  -5        9.52       54.83     73.50 o 
 -14   9  -5      612.19      530.19    138.74 o 
 -11   9  -5     1075.98      967.43    139.13 o 
  -8   9  -5     2843.82     3139.34    210.31 o 
  -5   9  -5     1674.59     1785.50    147.38 o 
  -2   9  -5     1319.30     1306.41    107.75 o 
   7   9  -5       49.85      -54.63     90.59 o 
 -16  10  -5      212.01       73.89    119.48 o 
 -13  10  -5     1947.77     1552.05    207.71 o 
 -10  10  -5      716.49      702.94     96.46 o 
  -7  10  -5      927.58      919.64    105.07 o 
  -4  10  -5     2616.37     2703.94    179.57 o 
 -15  11  -5      355.43      245.25    134.81 o 
 -12  11  -5     2730.10     2300.95    269.61 o 
  -9  11  -5      439.49      345.81    139.33 o 
  -6  11  -5     1498.61     1357.91    127.81 o 
 -14  12  -5     1063.66     1118.94    189.83 o 
 -11  12  -5     1394.10     1440.65    150.88 o 
  -8  12  -5      993.78      933.76    107.03 o 
  -5  12  -5      878.84      875.26    124.78 o 
 -13  13  -5      465.40      550.43    148.56 o 
 -10  13  -5      600.96      536.56     98.35 o 
  -7  13  -5       76.27       63.44     62.29 o 
 -12  14  -5      269.96      121.72     91.08 o 
  -9  14  -5      412.03      388.36     93.62 o 
 -11  15  -5      271.77      192.62     90.05 o 
  -8  15  -5     2734.28     3108.02    362.56 o 
 -10  16  -5      533.85      442.82    113.29 o 
  -7  16  -5        9.39      -73.89    116.53 o 
   0   1  -4    12687.00    14256.11   1240.77 o 
  -4   3  -4      202.25      285.93     33.46 o 
   2   3  -4     1639.06     1826.16    116.31 o 
  -6   4  -4     1700.93     1865.95    109.76 o 
  -3   4  -4    13707.82    14066.08    790.04 o 
   0   4  -4     3164.19     3452.91    122.92 o 
   3   4  -4     3290.56     3906.36    234.43 o 
  -8   5  -4      459.61      460.51     69.55 o 
  -5   5  -4     3037.40     3201.30    166.28 o 
  -2   5  -4     2445.69     2884.00    266.86 o 
   1   5  -4      651.29      693.63     57.07 o 
   4   5  -4     1174.18     1233.30    190.81 o 
  -7   6  -4     1633.32     1724.19    112.41 o 
  -4   6  -4     6512.09     6820.24    400.20 o 
  -1   6  -4     1715.56     1946.67     87.31 o 
   2   6  -4     1402.52     1628.69    209.09 o 
  -9   7  -4     1099.70     1066.70    111.77 o 
  -6   7  -4     1887.25     1906.01    162.09 o 
  -3   7  -4     1264.46     1351.68     78.26 o 
   0   7  -4     1306.15     1387.24     56.62 o 
 -14   8  -4      452.82      368.85    120.66 o 
 -11   8  -4       22.87       15.13     73.10 o 
  -8   8  -4     2361.15     2282.45    114.56 o 
  -5   8  -4     1262.86     1283.26    115.55 o 
  -2   8  -4     3079.09     3049.46    113.51 o 
   1   8  -4     1808.71     1840.79    102.02 o 
   7   8  -4      354.89      354.51    127.54 o 
 -16   9  -4      688.83      537.46    153.08 o 
 -13   9  -4       67.38      171.95    100.61 o 
 -10   9  -4     1542.09     1718.88    145.79 o 
  -7   9  -4      332.16      356.55     94.82 o 
  -4   9  -4      695.17      816.16     84.22 o 
 -15  10  -4     2025.98     1787.47    231.29 o 
 -12  10  -4      902.20      587.96    135.79 o 
  -9  10  -4     6507.63     6109.14    349.13 o 
  -6  10  -4      414.54      472.94     58.03 o 
  -3  10  -4     2630.73     2663.41    205.55 o 
   6  10  -4      518.27      300.47    125.77 o 
 -14  11  -4      116.29      179.02    117.12 o 
 -11  11  -4       45.87       23.92     63.71 o 
  -8  11  -4      193.35      163.27     62.21 o 
  -5  11  -4       41.61       22.50     55.02 o 
 -13  12  -4      248.74      102.78    104.35 o 
 -10  12  -4      130.90       31.05     76.15 o 
  -7  12  -4     1749.77     1700.52    143.55 o 
 -15  13  -4       53.46       16.70    105.92 o 
 -12  13  -4      310.29      357.66     93.94 o 
  -9  13  -4       73.15       29.54     90.59 o 
  -6  13  -4       70.34      146.99     81.36 o 
 -14  14  -4      257.44       77.82    109.65 o 
 -11  14  -4      475.05      451.49    103.28 o 
  -8  14  -4      893.09      791.19    111.16 o 
 -13  15  -4      820.74      544.73    163.50 o 
 -10  15  -4      553.41      653.78    176.27 o 
  -7  15  -4      513.95      462.19    165.07 o 
  -9  16  -4      312.07      255.33     96.31 o 
  -6  16  -4       65.53        4.91    122.82 o 
   2   2  -3     1915.56     2102.21    136.36 o 
  -3   3  -3     4935.78     5737.46    376.43 o 
   3   3  -3    10643.23    11562.53    961.92 o 
  -5   4  -3     8016.85     8369.08    393.26 o 
  -2   4  -3     9822.60    10583.17    562.38 o 
   1   4  -3     3133.84     2975.94    137.75 o 
  -7   5  -3     1293.91     1096.32     93.46 o 
  -4   5  -3    15213.59    15954.44    903.29 o 
  -1   5  -3    18660.70    19747.04    632.38 o 
   2   5  -3     6173.72     6170.75    339.68 o 
  -9   6  -3     2183.63     2008.82    150.85 o 
  -6   6  -3    10080.17    10700.30    508.56 o 
  -3   6  -3       18.68       42.43     25.89 o 
   0   6  -3    13044.93    14122.68    408.06 o 
   3   6  -3     1136.44     1142.09     89.46 o 
  -8   7  -3    10172.95    10571.60    517.78 o 
  -5   7  -3      532.33      629.11     72.68 o 
  -2   7  -3    10563.10    10571.91    357.89 o 
   1   7  -3       19.49       17.35     16.19 o 
   4   7  -3     2274.95     2063.46    134.59 o 
   7   7  -3     2221.53     2223.53    232.67 o 
 -13   8  -3      740.29      863.08    146.99 o 
 -10   8  -3     2910.10     2904.16    188.24 o 
  -7   8  -3      471.18      431.73     54.66 o 
  -4   8  -3      270.87      308.82     28.00 o 
  -1   8  -3       57.60       96.52     23.42 o 
   2   8  -3      410.04      442.61     44.49 o 
   8   8  -3      310.05      530.58    149.55 o 
 -15   9  -3      379.45      452.96    137.75 o 
 -12   9  -3     1384.63     1294.22    173.72 o 
  -9   9  -3      246.50      244.49     64.82 o 
  -6   9  -3     2624.76     2476.59    136.49 o 
  -3   9  -3      940.82      916.82     52.39 o 
   0   9  -3     2826.12     2930.38    211.45 o 
   6   9  -3     1266.85     1414.68    191.60 o 
 -14  10  -3      383.98      449.22    127.93 o 
 -11  10  -3     2942.02     2956.51    253.50 o 
  -8  10  -3     1939.79     2010.18    139.60 o 
  -5  10  -3      270.44      258.04     59.44 o 
  -2  10  -3     3640.77     3970.12    293.98 o 
 -16  11  -3      483.37      203.59    123.41 o 
 -13  11  -3      847.57      631.00    141.68 o 
 -10  11  -3      828.63      896.41    109.73 o 
  -7  11  -3     2914.06     2618.92    163.59 o 
  -4  11  -3     5630.95     5460.41    311.28 o 
   5  11  -3      735.18      815.91    160.16 o 
 -15  12  -3       23.55       -8.25    108.67 o 
 -12  12  -3     1804.47     1757.20    205.75 o 
  -9  12  -3       62.57      105.57     64.88 o 
  -6  12  -3      190.81      174.47     64.54 o 
 -14  13  -3      941.77      860.13    172.54 o 
 -11  13  -3      308.61      302.19     85.87 o 
  -8  13  -3     4217.85     3813.05    262.50 o 
  -5  13  -3     2199.76     2299.18    195.73 o 
 -13  14  -3      312.96      396.36    138.15 o 
 -10  14  -3      414.02      372.53     91.19 o 
  -7  14  -3     2288.69     2172.29    238.17 o 
 -12  15  -3     2009.23     1834.83    180.64 o 
  -9  15  -3      239.89      241.34     87.21 o 
  -6  15  -3     2369.14     2091.27    305.38 o 
 -11  16  -3      272.70      277.46    115.16 o 
  -8  16  -3     1336.90     1164.72    229.13 o 
  -3   2  -2    51333.28    53646.20   2465.73 o 
   0   2  -2     3900.52     3383.53    175.29 o 
  -5   3  -2    13101.34    12951.51    861.96 o 
  -2   3  -2      666.67      628.42     61.34 o 
   1   3  -2    68618.39    66468.91   2363.88 o 
  -7   4  -2      563.69      428.09     43.93 o 
  -4   4  -2    12273.03    12941.72    700.67 o 
  -1   4  -2    15659.70    16159.28    536.49 o 
   2   4  -2      335.59      223.29     24.20 o 
  -9   5  -2     7434.26     7207.64    665.39 o 
  -6   5  -2     4520.25     4138.58    230.57 o 
  -3   5  -2     6006.50     5928.79    327.98 o 
   0   5  -2    16884.63    17559.86    589.82 o 
   3   5  -2    14028.81    14674.87    435.46 o 
  -8   6  -2     5954.29     6212.28    405.81 o 
  -5   6  -2     6902.24     6478.14    271.62 o 
  -2   6  -2    19779.83    20787.03    682.04 o 
   1   6  -2     5977.92     6334.43    191.67 o 
   4   6  -2     1980.87     1854.69    127.64 o 
 -13   7  -2      545.99      549.25    124.39 o 
 -10   7  -2    11568.23    11061.62    731.61 o 
  -7   7  -2     9790.28     9601.87    393.70 o 
  -4   7  -2    15038.14    15865.77    635.32 o 
  -1   7  -2    11903.03    11655.67    399.96 o 
   2   7  -2     6539.11     6525.04    223.65 o 
   5   7  -2      604.90      635.52     90.20 o 
 -15   8  -2      452.89      595.43    142.86 o 
 -12   8  -2     4787.31     4545.70    350.58 o 
  -9   8  -2     2893.91     2686.54    186.66 o 
  -6   8  -2     5303.02     5291.44    308.23 o 
  -3   8  -2    10886.40    10888.41    367.62 o 
   0   8  -2     2113.27     2014.00     73.93 o 
   3   8  -2     1842.30     2019.51    110.23 o 
   6   8  -2     4431.16     4741.62    379.07 o 
 -14   9  -2      388.52      402.65    123.80 o 
 -11   9  -2     6441.75     6203.67    469.27 o 
  -8   9  -2     5704.08     5675.03    315.86 o 
  -5   9  -2     5738.64     5647.15    455.51 o 
  -2   9  -2      884.43      795.49     55.66 o 
   1   9  -2     1913.54     1924.44    107.31 o 
   7   9  -2      195.14      203.59    128.13 o 
 -16  10  -2     1321.50     1474.82    217.34 o 
 -13  10  -2     1593.66     1664.45    198.67 o 
 -10  10  -2     1962.85     1953.73    159.09 o 
  -7  10  -2     1321.03     1215.06     97.24 o 
  -4  10  -2     2290.32     2329.07     99.66 o 
   5  10  -2     1666.57     1522.18    208.11 o 
 -15  11  -2      878.90     1184.96    189.63 o 
 -12  11  -2     2106.02     1908.32    215.38 o 
  -9  11  -2     4986.58     5085.79    269.94 o 
  -6  11  -2     3258.99     3202.50    164.47 o 
  -3  11  -2      649.46      708.03    107.49 o 
 -14  12  -2     1286.05     1474.62    213.80 o 
 -11  12  -2     3337.51     3297.10    227.56 o 
  -8  12  -2       28.57       -7.57     53.04 o 
  -5  12  -2    10704.51     9744.60    668.53 o 
 -13  13  -2      719.47      669.71    158.78 o 
 -10  13  -2     3480.96     3411.76    238.82 o 
  -7  13  -2     2972.97     3057.79    308.52 o 
 -12  14  -2     1989.61     2032.10    190.85 o 
  -9  14  -2      657.62      675.43    109.85 o 
  -6  14  -2     4239.49     4330.94    279.90 o 
 -11  15  -2     1023.86      968.09    136.24 o 
  -8  15  -2     2769.44     2646.05    201.84 o 
 -10  16  -2      491.01      512.85    112.73 o 
  -7  16  -2     2108.11     2257.33    307.74 o 
   0   1  -1    46198.88    30391.85   2701.05 o 
   1   2  -1    46644.28    48164.61   1821.74 o 
  -1   3  -1   205670.77   189108.95   6192.02 o 
   2   3  -1    18467.19    18914.75    565.12 o 
  -6   4  -1    10052.47    10264.16    319.68 o 
  -3   4  -1    55733.30    55560.68   2306.13 o 
   0   4  -1     5459.61     5332.35    206.53 o 
   3   4  -1    45804.88    47289.94   1463.69 o 
  -8   5  -1     3993.56     4052.31    175.64 o 
  -5   5  -1    10763.42    10657.81    707.06 o 
  -2   5  -1    30834.56    33511.41   1080.90 o 
   1   5  -1    12094.98    12291.58    385.42 o 
   4   5  -1    12600.44    13147.46    386.42 o 
 -10   6  -1     2964.87     2575.75    158.00 o 
  -7   6  -1    15649.82    15928.33    941.86 o 
  -1   6  -1    12067.89    12534.97    441.71 o 
   2   6  -1    12409.00    12327.55    364.00 o 
   5   6  -1    20210.12    18888.37    866.57 o 
 -12   7  -1     6133.01     6109.54    448.05 o 
  -9   7  -1     9881.29     9535.91    666.76 o 
  -6   7  -1     2233.27     2175.55    118.99 o 
  -3   7  -1    19725.74    20403.62    688.37 o 
   0   7  -1    14919.52    15050.89    517.10 o 
   3   7  -1     6821.67     6570.77    241.41 o 
   6   7  -1     2272.14     2368.15    158.94 o 
 -14   8  -1      379.73      321.10    115.16 o 
 -11   8  -1     5955.83     5925.41    469.66 o 
  -8   8  -1    10184.02     9690.31    420.21 o 
  -5   8  -1    29348.50    28798.82   1066.09 o 
  -2   8  -1     5998.90     6093.35    205.73 o 
   1   8  -1    11376.70    11246.13    334.58 o 
   4   8  -1     2048.96     2103.57    130.15 o 
   7   8  -1     1721.49     2023.87    220.49 o 
 -16   9  -1     1498.24     1707.68    224.42 o 
 -13   9  -1     6234.94     5816.34    451.39 o 
 -10   9  -1     7204.67     6812.26    466.32 o 
  -7   9  -1    12823.69    13191.38    521.36 o 
  -4   9  -1    19354.68    19604.71    637.37 o 
  -1   9  -1     4467.85     4645.79    178.86 o 
   2   9  -1     2706.36     2959.44    150.40 o 
   5   9  -1     3376.33     3448.77    308.92 o 
 -15  10  -1     2479.99     2375.82    260.97 o 
 -12  10  -1     1190.74     1048.19    158.58 o 
  -9  10  -1    14311.26    13556.68    729.22 o 
  -6  10  -1    11086.33    10800.79    446.14 o 
  -3  10  -1     6961.74     6899.28    265.31 o 
   0  10  -1      981.83     1122.08    111.23 o 
   6  10  -1     2595.64     2503.36    255.86 o 
 -14  11  -1     2395.68     2096.97    246.03 o 
 -11  11  -1     7563.82     7028.62    543.75 o 
  -8  11  -1     3416.41     3288.50    191.76 o 
  -5  11  -1     7755.61     7559.46    456.42 o 
  -2  11  -1     1973.27     1988.89    162.12 o 
   4  11  -1      810.08      824.56    152.30 o 
 -13  12  -1     3363.76     3733.52    343.31 o 
 -10  12  -1     1889.46     1962.26    170.95 o 
  -7  12  -1     5492.46     5430.71    305.43 o 
  -4  12  -1     2403.29     2397.63    220.88 o 
 -15  13  -1     3987.50     4312.44    402.65 o 
 -12  13  -1     2856.63     2242.78    250.16 o 
  -9  13  -1     4286.25     4362.13    311.08 o 
  -6  13  -1      888.79     1048.63    115.77 o 
 -14  14  -1     3375.59     3304.34    335.84 o 
 -11  14  -1      366.91      441.05    106.21 o 
  -8  14  -1     6971.35     6851.53    396.17 o 
 -13  15  -1     1804.83     2054.92    259.59 o 
 -10  15  -1     1017.69      919.05    124.89 o 
  -7  15  -1     3668.52     3444.85    250.13 o 
  -9  16  -1     2773.28     2867.23    224.22 o 
  -6  16  -1     1338.77     1255.71    232.28 o 
   1   1   0    15283.94    17516.88    613.09 o 
  -1   2   0    14092.61    15778.19    703.44 o 
   2   2   0    93813.24    89445.57   2798.03 o 
  -3   3   0    15905.96    16766.73    646.79 o 
   0   3   0    11526.44    13507.28    506.59 o 
   3   3   0    14568.17    14328.96    453.91 o 
  -5   4   0     6434.38     6070.68    193.67 o 
  -2   4   0    92649.45    88973.23   3954.69 o 
   1   4   0    36087.40    36527.99   1075.04 o 
   4   4   0    30786.77    31425.38    887.77 o 
  -7   5   0    10303.74     9750.87    370.82 o 
  -4   5   0    36988.36    36653.09   1534.34 o 
  -1   5   0     6499.29     6436.07    220.07 o 
   2   5   0    12200.44    12470.64    409.57 o 
   5   5   0    12841.48    12525.26    500.98 o 
  -9   6   0     9625.19     9126.66    353.02 o 
  -6   6   0    51003.54    53642.91   3002.76 o 
  -3   6   0    14426.20    13840.29    611.79 o 
   0   6   0    50410.85    51896.85   1761.89 o 
   3   6   0    12939.79    12897.61    390.79 o 
   6   6   0     7986.57     7848.35    368.46 o 
 -11   7   0     2581.90     2538.37    174.90 o 
  -8   7   0     8832.27     8919.88    537.70 o 
  -5   7   0    14822.79    15493.03    528.70 o 
  -2   7   0     7798.25     7647.82    292.98 o 
   1   7   0     3965.84     3889.05    127.55 o 
   4   7   0    17100.08    17021.34    561.66 o 
   7   7   0     4185.93     4260.46    223.49 o 
 -13   8   0     1348.14     1363.99    181.38 o 
 -10   8   0    15970.86    15316.29   1079.04 o 
  -7   8   0     3789.42     3310.02    188.07 o 
  -4   8   0    28369.44    28501.38   1016.80 o 
  -1   8   0    10734.39    10916.83    365.28 o 
   2   8   0    20280.81    20428.71    759.02 o 
   5   8   0     3033.65     2803.76    162.13 o 
   8   8   0     4038.12     3960.29    377.11 o 
 -15   9   0     2576.90     2273.83    255.46 o 
 -12   9   0     2858.73     3254.42    279.05 o 
  -6   9   0    13058.38    12651.36    501.84 o 
  -3   9   0     9340.90     9715.26    339.93 o 
   0   9   0     3880.43     3750.93    165.33 o 
   3   9   0     4324.75     4352.91    388.80 o 
   6   9   0     1742.59     2039.59    220.09 o 
 -14  10   0     3529.62     3644.70    331.51 o 
 -11  10   0     4473.96     4488.32    365.90 o 
  -8  10   0    20480.28    19525.43   1016.41 o 
  -5  10   0    13021.75    13505.95    499.23 o 
  -2  10   0    16689.02    17130.36    637.03 o 
   1  10   0     2138.62     1987.23    172.44 o 
   4  10   0     1659.20     1512.74    198.28 o 
 -16  11   0     1039.93     1077.67    195.14 o 
 -13  11   0     4734.02     5152.53    425.45 o 
 -10  11   0     2075.82     2195.54    167.54 o 
  -7  11   0    17571.86    17792.84   1114.32 o 
  -4  11   0     3126.32     3021.40    137.38 o 
   2  11   0     2385.09     2497.07    241.71 o 
   5  11   0     1589.39     1457.72    208.69 o 
 -15  12   0     3206.39     3880.51    371.60 o 
 -12  12   0     5814.82     5430.79    438.81 o 
  -9  12   0     4845.67     5188.20    363.74 o 
  -6  12   0     7976.43     7793.91    432.18 o 
  -3  12   0     2974.95     2782.21    242.10 o 
 -14  13   0     3259.52     3225.14    332.30 o 
 -11  13   0     2804.63     2898.36    216.95 o 
  -8  13   0     2244.12     2346.49    186.36 o 
  -5  13   0     1557.41     1553.03    172.54 o 
 -13  14   0     2889.87     2903.85    301.06 o 
 -10  14   0     2257.20     2155.98    173.92 o 
  -7  14   0     3562.00     3328.12    246.79 o 
 -12  15   0     2521.86     2592.18    287.10 o 
  -9  15   0     1764.29     1541.79    254.78 o 
  -6  15   0     2211.06     2201.32    293.39 o 
 -11  16   0     1742.58     1911.11    216.75 o 
  -8  16   0     3965.06     4437.98    295.42 o 
  -1   1   1    40789.75    36181.00   1393.61 o 
  -3   2   1   205512.78   183289.41   5473.45 o 
   0   2   1     4111.14     4878.40    170.27 o 
  -5   3   1    29821.82    31322.44   1197.10 o 
  -2   3   1    48230.62    51429.88   1850.92 o 
   1   3   1    53694.73    55736.63   1855.12 o 
  -7   4   1    19803.92    19990.04    572.50 o 
  -4   4   1     7478.10     6926.89    253.32 o 
  -1   4   1     2058.82     2207.56     85.48 o 
   2   4   1      223.61      226.76     20.83 o 
  -9   5   1    17876.14    17648.20    528.17 o 
  -6   5   1    13110.75    13305.69    454.07 o 
  -3   5   1    15797.19    16964.80    671.89 o 
   0   5   1    12663.31    12697.71    415.76 o 
   3   5   1    27476.49    27851.17    836.72 o 
 -11   6   1     8995.06     9782.25    715.30 o 
  -8   6   1     5064.62     4750.12    236.56 o 
  -5   6   1    13272.48    13782.49    495.52 o 
  -2   6   1     7557.16     7971.41    318.41 o 
   1   6   1     2151.53     1961.53     87.96 o 
   4   6   1     9034.90     9279.00    292.33 o 
 -13   7   1     1091.69     1325.16    110.80 o 
 -10   7   1     6255.27     6096.37    305.79 o 
  -7   7   1    14771.16    15266.83    653.78 o 
  -4   7   1    44488.17    46007.34   1737.25 o 
  -1   7   1    15794.52    16008.41    550.76 o 
   2   7   1    12670.35    13366.27    406.91 o 
   5   7   1     4449.01     4762.95    211.84 o 
 -15   8   1     3957.61     3853.84    222.84 o 
 -12   8   1     2645.98     2666.44    163.68 o 
  -9   8   1     4404.08     4371.20    346.25 o 
  -6   8   1    11375.48    11429.44    466.38 o 
  -3   8   1     4369.82     4376.75    164.52 o 
   0   8   1     8886.83     8790.43    327.73 o 
   3   8   1     2138.59     2195.74    123.61 o 
   6   8   1     6919.98     6565.33    333.00 o 
 -14   9   1     3827.37     3697.16    335.05 o 
 -11   9   1     1093.85     1193.41    171.16 o 
  -8   9   1    10636.60     9961.10    565.03 o 
  -5   9   1    11305.64    11891.98    494.63 o 
  -2   9   1     9764.62    10006.91    358.04 o 
   1   9   1    14985.64    14249.63    541.69 o 
   4   9   1     4157.11     4054.57    182.01 o 
   7   9   1     2717.36     2505.17    224.12 o 
 -16  10   1     1051.93     1065.48    195.53 o 
 -13  10   1     6327.08     5675.44    448.44 o 
 -10  10   1      928.99      621.37    124.20 o 
  -7  10   1     4973.80     4587.61    318.52 o 
  -4  10   1     3318.42     3259.58    152.12 o 
  -1  10   1     5983.75     6142.81    467.01 o 
   2  10   1     2195.82     2239.27    113.23 o 
   5  10   1      822.97      983.34    160.35 o 
 -15  11   1     1391.37     1882.38    242.49 o 
 -12  11   1     3510.53     3561.37    321.10 o 
  -9  11   1     2726.17     2574.77    199.56 o 
  -6  11   1    18218.23    17675.66    688.38 o 
  -3  11   1     6561.80     6668.01    270.69 o 
   0  11   1     7980.19     7870.08    512.11 o 
   3  11   1      128.71      138.93     94.72 o 
 -14  12   1     1186.98     1121.10    194.15 o 
 -11  12   1     7204.13     7606.76    564.58 o 
  -8  12   1     2150.44     2123.16    163.92 o 
  -5  12   1     5665.16     5831.67    436.06 o 
 -13  13   1      984.12     1254.14    199.85 o 
 -10  13   1     9608.07     8808.19    498.46 o 
  -7  13   1     2864.93     2935.04    199.37 o 
  -4  13   1     5788.74     5805.93    428.79 o 
 -12  14   1     1635.59     1663.08    218.72 o 
  -9  14   1     3836.80     3668.50    249.15 o 
  -6  14   1       88.02       71.55     65.03 o 
 -11  15   1      895.22      994.63    133.52 o 
  -8  15   1     1273.85     1175.08    253.99 o 
  -5  15   1     2403.76     2271.47    307.93 o 
 -10  16   1     1900.11     1854.34    183.62 o 
  -7  16   1     1321.02     1111.86    217.15 o 
   0   1   2    10749.88    11148.09    325.84 o 
  -2   2   2     2785.33     2994.68     98.03 o 
   1   2   2      907.22      952.03     35.99 o 
  -4   3   2    15544.99    15689.90    448.34 o 
  -1   3   2    48634.68    52962.48   1767.98 o 
   2   3   2     4892.61     4906.31    152.64 o 
  -6   4   2    19368.05    19600.16    638.12 o 
  -3   4   2    65416.67    63872.25   1783.06 o 
   0   4   2    15584.85    16056.16    503.41 o 
   3   4   2    13151.23    13899.96    417.41 o 
  -8   5   2     9795.49    10187.33    306.98 o 
  -5   5   2    16286.66    17167.98    557.14 o 
  -2   5   2    14827.33    15533.62    501.88 o 
   1   5   2     5669.67     5416.84    210.90 o 
   4   5   2     4103.47     4051.16    137.25 o 
 -10   6   2     1526.39     1495.87     93.84 o 
  -7   6   2    11332.81    11230.69    495.63 o 
  -4   6   2      181.08      142.98     23.72 o 
  -1   6   2     4816.46     4583.56    164.89 o 
   2   6   2     5683.31     5664.56    164.80 o 
   5   6   2     2395.76     2473.02    130.78 o 
 -12   7   2    10963.72    10087.00    460.60 o 
  -9   7   2     1218.25     1255.90     58.84 o 
  -6   7   2     4865.52     5047.19    231.24 o 
  -3   7   2      684.07      736.08     43.39 o 
   0   7   2     8078.78     8057.51    307.34 o 
   3   7   2     1609.56     1764.68     69.57 o 
   6   7   2     2164.31     2259.50    162.54 o 
 -14   8   2     4212.99     4391.07    245.59 o 
 -11   8   2      925.96      977.16     93.68 o 
  -8   8   2     1757.51     1561.60    129.40 o 
  -5   8   2    11717.78    12312.24    520.66 o 
  -2   8   2     6051.26     6341.09    233.35 o 
   1   8   2     5493.84     5435.13    164.86 o 
   4   8   2      246.86      188.33     60.34 o 
   7   8   2     2305.94     2342.69    170.64 o 
 -16   9   2     2208.59     2090.49    252.32 o 
 -13   9   2     2775.14     2663.80    172.96 o 
 -10   9   2     3571.56     3168.74    272.95 o 
  -7   9   2     5459.22     5234.61    274.40 o 
  -4   9   2     7033.82     7176.77    265.12 o 
  -1   9   2     2735.76     2826.67    122.90 o 
   2   9   2     3816.96     3744.35    157.00 o 
   5   9   2      727.44      832.91     76.71 o 
 -15  10   2      459.49      374.55    131.66 o 
 -12  10   2     2795.76     3046.32    285.14 o 
  -9  10   2     1574.62     1631.24    187.08 o 
  -6  10   2     2053.15     2126.87    122.13 o 
  -3  10   2    10659.42    10811.62    428.72 o 
   0  10   2     2040.80     2015.09    100.79 o 
   3  10   2     3613.17     3420.91    158.52 o 
   6  10   2      380.85      377.89    128.13 o 
 -14  11   2      592.94      471.63    143.06 o 
 -11  11   2     3086.36     2746.25    263.72 o 
  -8  11   2     2229.70     2242.18    161.19 o 
  -5  11   2     1585.03     1606.06     86.65 o 
  -2  11   2     6613.87     6412.67    298.76 o 
   1  11   2     2568.51     2423.70    156.39 o 
 -13  12   2      888.66     1151.36    188.06 o 
 -10  12   2     2492.14     2140.79    231.29 o 
  -7  12   2      302.62      370.43     54.66 o 
  -4  12   2     4132.89     4134.91    215.30 o 
 -15  13   2     1784.66     1768.99    238.17 o 
 -12  13   2      980.70     1193.41    188.06 o 
  -9  13   2     5661.08     5395.39    330.10 o 
  -6  13   2      818.90      759.49     97.86 o 
  -3  13   2     1229.45     1209.53    158.98 o 
 -14  14   2     2959.78     3002.69    319.53 o 
 -11  14   2      843.85      850.70    162.12 o 
  -8  14   2     4410.66     4513.69    292.45 o 
  -5  14   2      550.55      510.74     91.74 o 
 -13  15   2     1662.82     1801.62    246.03 o 
 -10  15   2     1937.58     2179.37    290.25 o 
  -7  15   2      569.81      636.31    141.49 o 
  -9  16   2       60.31       56.40    105.53 o 
   0   0   3    31745.01    34060.34   2369.63 o 
   1   1   3      980.20     1071.07     33.56 o 
  -1   2   3     6239.51     6628.40    188.09 o 
   2   2   3     8175.68     9032.51    270.29 o 
  -3   3   3     1302.42     1286.65     49.59 o 
   0   3   3     5973.59     6460.72    204.86 o 
   3   3   3      117.09      140.26     18.38 o 
  -5   4   3    16373.48    17514.90    563.18 o 
  -2   4   3     1808.23     1918.10     78.17 o 
   1   4   3    14941.44    15230.91    497.10 o 
   4   4   3      128.50      141.79     22.36 o 
  -7   5   3     9493.84    10065.58    300.79 o 
  -4   5   3     2395.96     2336.07     96.16 o 
  -1   5   3     7422.77     7680.34    243.34 o 
   2   5   3      946.54      960.42     42.57 o 
   5   5   3      233.35      254.99     34.97 o 
  -9   6   3      777.52      716.59     42.76 o 
  -6   6   3    11468.17    12699.00   1035.03 o 
  -3   6   3    11021.07    11424.50    442.69 o 
   0   6   3     9384.62    10044.79    315.29 o 
   3   6   3     2154.95     2139.58     84.69 o 
   6   6   3      194.97      213.62     47.75 o 
 -11   7   3     5200.55     5358.06    221.86 o 
  -8   7   3      249.27      345.85     39.93 o 
  -5   7   3     6326.81     6423.60    256.12 o 
  -2   7   3      901.13      758.08     80.84 o 
   1   7   3      352.21      364.54     34.53 o 
   4   7   3     3075.15     3303.64    120.81 o 
   7   7   3     1875.17     1677.45    147.09 o 
 -13   8   3     1884.85     1468.14    129.12 o 
 -10   8   3     3909.34     4204.56    178.42 o 
  -7   8   3      128.96      149.73     47.44 o 
  -4   8   3      930.01      947.04     51.45 o 
  -1   8   3    10183.91    10064.31    318.93 o 
   2   8   3     1319.13     1324.42     65.18 o 
   5   8   3     4455.63     4169.00    182.59 o 
   8   8   3     1008.95      836.54    114.88 o 
 -15   9   3     2313.61     2128.26    171.46 o 
 -12   9   3      516.13      532.97     80.66 o 
  -6   9   3     1111.40     1185.39     79.79 o 
  -3   9   3     1509.21     1516.33     82.09 o 
   0   9   3      266.91      281.78     33.11 o 
   3   9   3      163.38      187.50     45.78 o 
   6   9   3      167.74      232.77     61.92 o 
 -14  10   3     1473.56     1268.09    188.45 o 
 -11  10   3     2112.76     2315.89    237.58 o 
  -8  10   3      350.57      382.83     72.50 o 
  -5  10   3     1129.45     1169.22     71.60 o 
  -2  10   3     2354.31     2538.76    130.42 o 
   1  10   3      917.45      923.90     66.97 o 
   4  10   3      293.05      345.23     71.06 o 
 -16  11   3      420.17      523.51    161.34 o 
 -13  11   3      699.65      666.37    147.19 o 
 -10  11   3     1037.88     1128.76    160.16 o 
  -7  11   3     2156.42     1868.37    148.59 o 
  -4  11   3      668.25      675.03     61.28 o 
  -1  11   3     2310.94     2468.40    148.89 o 
   2  11   3      516.15      575.68     76.63 o 
 -15  12   3     1374.29     1259.64    201.23 o 
 -12  12   3      241.43      287.89    113.19 o 
  -9  12   3     2180.12     1882.63    156.40 o 
  -6  12   3     1149.17     1222.06    107.05 o 
  -3  12   3     1175.36     1188.54     96.67 o 
   0  12   3     1582.90     1519.03    172.93 o 
 -14  13   3       63.82       75.26    105.92 o 
 -11  13   3     1170.22     1352.59    192.38 o 
  -8  13   3      142.16      127.95     55.72 o 
  -5  13   3      862.54      954.17    107.54 o 
 -13  14   3      796.41      659.30    161.34 o 
 -10  14   3       29.77       41.79     64.62 o 
  -7  14   3     1987.85     2026.76    171.63 o 
  -4  14   3      195.59      276.88    106.12 o 
 -12  15   3     1487.24     1408.40    213.41 o 
  -9  15   3      983.03     1132.29    138.02 o 
  -6  15   3      472.39      393.42    123.21 o 
 -11  16   3      854.57      792.53    172.34 o 
  -8  16   3      257.83      298.89    134.61 o 
  -1   1   4    14190.46    15999.46    468.29 o 
  -3   2   4     1223.91     1232.42     48.42 o 
   0   2   4     7377.85     8080.68    221.36 o 
  -5   3   4     2980.24     3254.17    108.41 o 
  -2   3   4     1333.08     1390.78     52.60 o 
   1   3   4    12221.20    12862.10    464.06 o 
  -7   4   4     1741.04     1752.63     63.50 o 
  -4   4   4     2482.26     2579.67    102.31 o 
  -1   4   4      277.38      314.78     23.14 o 
   2   4   4     5636.52     6220.45    191.54 o 
  -9   5   4     1015.57     1009.08     49.86 o 
  -6   5   4     1986.73     2246.64     82.18 o 
  -3   5   4     1117.33     1397.20     62.88 o 
   0   5   4     2761.84     2798.81    106.86 o 
   3   5   4     1499.02     1723.73     66.88 o 
 -11   6   4       67.65       44.68     29.91 o 
  -8   6   4     2490.82     2578.57    114.35 o 
  -5   6   4      848.49      877.84     51.98 o 
  -2   6   4     1375.41     1581.13     85.03 o 
   1   6   4     2212.30     2326.07     89.69 o 
   4   6   4      450.36      448.10     37.90 o 
 -13   7   4       97.46       75.02     57.51 o 
 -10   7   4     2214.13     2217.83    116.87 o 
  -7   7   4     1714.29     1882.53     86.27 o 
  -4   7   4     2666.16     3192.16    170.75 o 
  -1   7   4     1549.60     1603.25     71.28 o 
   2   7   4      265.02      262.28     30.17 o 
   5   7   4     1677.18     1635.01     99.22 o 
 -15   8   4      629.57      531.22     94.79 o 
 -12   8   4     1204.64     1103.31    106.33 o 
  -9   8   4     1167.61      974.16    136.84 o 
  -6   8   4     1348.09     1511.00    115.17 o 
  -3   8   4      573.31      606.60     52.19 o 
   0   8   4     1905.93     1929.21     88.31 o 
   3   8   4      321.11      312.50     39.77 o 
   6   8   4      759.62      719.30     76.63 o 
 -14   9   4      617.46      555.54     91.53 o 
 -11   9   4      236.04      226.59     49.15 o 
  -8   9   4     1679.97     1761.72    183.15 o 
  -5   9   4     1395.72     1274.58     79.68 o 
  -2   9   4      822.03      871.39     67.36 o 
   1   9   4     6113.90     6016.69    193.49 o 
   4   9   4       74.45       18.60     43.25 o 
   7   9   4      319.63      272.51    187.37 o 
 -16  10   4       36.48      104.78     81.63 o 
 -13  10   4        7.38        3.89     60.26 o 
 -10  10   4      544.46      483.61    112.01 o 
  -7  10   4      813.78      706.86     83.83 o 
  -4  10   4      194.40      201.52     40.39 o 
  -1  10   4     1630.44     1745.41    126.65 o 
   2  10   4      110.26      114.41     52.80 o 
   5  10   4      496.12      479.97     71.94 o 
 -15  11   4      110.47       46.97    105.72 o 
 -12  11   4      382.93      409.33    121.44 o 
  -9  11   4        0.66      -35.96     64.85 o 
  -6  11   4       72.32       46.53     36.20 o 
  -3  11   4       21.57      -18.72     38.43 o 
   0  11   4       91.04       48.12     45.90 o 
   3  11   4      407.05      468.88     80.09 o 
 -14  12   4       75.10       -6.09    104.15 o 
 -11  12   4      348.07      253.11    110.24 o 
  -8  12   4      748.98      653.82     91.78 o 
  -5  12   4      275.78      248.87     48.00 o 
  -2  12   4     1112.62     1163.86    120.76 o 
   1  12   4      331.00      148.37     92.16 o 
 -13  13   4      111.93       92.56    106.51 o 
 -10  13   4       19.69       51.29     85.48 o 
  -7  13   4     1622.84     1505.05    104.51 o 
  -4  13   4       28.44      107.88     89.61 o 
 -12  14   4       40.63       11.99    103.76 o 
  -9  14   4       74.05       45.87     67.39 o 
  -6  14   4      351.97      319.72    113.98 o 
 -11  15   4      401.95      234.04    124.00 o 
  -8  15   4      408.96      480.08    138.34 o 
  -5  15   4     1833.29     1872.95    220.88 o 
 -10  16   4      468.32      380.45    147.38 o 
  -7  16   4      616.27      610.76    149.35 o 
   0   1   5     1773.70     1838.37     50.74 o 
  -2   2   5     3992.06     4410.88    165.34 o 
   1   2   5     2655.09     2650.71     85.85 o 
  -4   3   5      978.62      979.63     45.50 o 
  -1   3   5     2668.99     2709.69     96.57 o 
   2   3   5     3758.89     3660.07    118.42 o 
  -6   4   5    12882.67    13010.77    395.92 o 
  -3   4   5      946.78     1098.41     48.05 o 
   0   4   5     6155.36     6713.97    226.57 o 
   3   4   5      129.84       74.32     22.25 o 
  -8   5   5     2218.18     2033.89     80.01 o 
  -5   5   5     3538.79     3338.03    126.89 o 
  -2   5   5      214.19      297.70     22.35 o 
   1   5   5     2137.70     2404.49     86.16 o 
   4   5   5     1231.36     1290.34     61.30 o 
 -10   6   5     2861.93     2819.89    113.81 o 
  -7   6   5     1967.69     1954.27     82.95 o 
  -4   6   5     8695.10     9267.57    332.37 o 
  -1   6   5      498.89      583.98     36.76 o 
   2   6   5     2013.47     2062.13     80.87 o 
   5   6   5     1912.74     1939.27    135.72 o 
 -12   7   5     1206.37     1117.61     78.00 o 
  -9   7   5     1786.41     1664.56    109.47 o 
  -6   7   5      207.84      134.97     31.26 o 
  -3   7   5     2910.12     2994.52    123.29 o 
   0   7   5     2408.94     2390.91     92.34 o 
   3   7   5     1384.84     1370.76     63.38 o 
   6   7   5      187.98      236.34     54.77 o 
 -14   8   5      164.45      146.91     66.78 o 
 -11   8   5       42.11       49.42     46.07 o 
  -8   8   5      110.86      145.96     36.57 o 
  -5   8   5     3984.50     3816.34    221.04 o 
  -2   8   5     2516.04     2710.09     97.90 o 
   1   8   5     3382.73     3421.91    131.58 o 
   4   8   5      694.16      708.41     67.84 o 
   7   8   5     2821.67     2590.81    150.90 o 
 -16   9   5       46.83       86.48    129.60 o 
 -13   9   5      771.56      699.69     94.35 o 
 -10   9   5      329.63      283.21     62.35 o 
  -7   9   5       75.37       36.16     56.60 o 
  -4   9   5     2979.35     2906.03    128.34 o 
  -1   9   5     3152.16     3105.67    162.30 o 
   2   9   5      277.93      304.92     40.90 o 
   5   9   5      629.25      682.96     73.00 o 
 -15  10   5      294.07      306.02     85.28 o 
 -12  10   5      835.42      799.58     76.92 o 
  -9  10   5      335.94      429.38    106.31 o 
  -6  10   5     2133.79     2032.55    149.44 o 
  -3  10   5      393.47      366.95     57.05 o 
   0  10   5      592.52      598.22     84.60 o 
   3  10   5      430.61      417.38    107.20 o 
   6  10   5      637.11      598.44     98.21 o 
 -14  11   5      525.25      452.76    139.13 o 
 -11  11   5     1229.15     1025.20    160.94 o 
  -8  11   5      146.63      258.41     99.63 o 
  -5  11   5      477.57      504.95     57.67 o 
  -2  11   5      794.24      703.55     77.55 o 
   1  11   5     1814.12     1718.43    121.90 o 
   4  11   5      430.29      328.38    142.27 o 
 -13  12   5      748.96      892.16    173.52 o 
 -10  12   5      689.46      709.60    143.65 o 
  -7  12   5      568.73      539.47     64.08 o 
  -4  12   5     1065.24     1117.81     85.01 o 
  -1  12   5     3196.11     3330.55    180.13 o 
   2  12   5      144.30       84.70     99.63 o 
 -15  13   5      305.64      334.07    146.01 o 
 -12  13   5      144.18      100.02    104.74 o 
  -9  13   5     2003.91     1879.63    218.72 o 
  -6  13   5       82.87       85.85     58.15 o 
  -3  13   5     2294.49     2189.53    216.16 o 
   0  13   5      673.50      680.32    135.59 o 
 -14  14   5      214.53      269.22    143.06 o 
 -11  14   5      466.69      564.97    152.69 o 
  -8  14   5      169.31      192.58    107.30 o 
  -5  14   5      831.54      976.27    156.23 o 
 -13  15   5      327.43      209.68    135.20 o 
 -10  15   5      229.98      158.19    112.40 o 
  -7  15   5     1552.98     1764.48    211.64 o 
  -9  16   5      106.46       12.38    103.76 o 
  -6  16   5      137.12      150.13    120.07 o 
   0   0   6    12947.21    14006.58    583.70 o 
   1   1   6    12682.04    13622.49    331.75 o 
  -1   2   6     3799.84     3914.34    100.51 o 
   2   2   6    12961.82    12608.61    436.22 o 
  -3   3   6    21671.32    22831.62    612.65 o 
   0   3   6     2603.25     2779.01     90.97 o 
   3   3   6    11985.19    12193.27    375.39 o 
  -5   4   6     2550.94     2469.89     92.10 o 
  -2   4   6    10950.36    10838.05    315.70 o 
   1   4   6    11606.42    11823.40    412.77 o 
   4   4   6     8918.02     8930.85    278.72 o 
  -7   5   6     1187.08      981.67     55.31 o 
  -4   5   6    17262.99    16397.40    590.04 o 
  -1   5   6    15279.50    15967.00    524.43 o 
   2   5   6     6668.03     6608.21    204.79 o 
   5   5   6     4053.45     3958.15    151.75 o 
  -9   6   6     2967.99     3022.59    111.75 o 
  -6   6   6     5570.20     5436.82    202.65 o 
  -3   6   6    13282.93    13259.20    374.30 o 
   0   6   6     5089.03     5182.97    174.81 o 
   3   6   6     4453.53     4321.39    162.44 o 
   6   6   6     2384.23     2318.35    104.29 o 
 -11   7   6     3544.38     3601.52    140.17 o 
  -8   7   6     7344.54     7868.41    354.36 o 
  -5   7   6     6060.23     6097.89    226.21 o 
  -2   7   6     4000.71     3932.51    153.62 o 
   1   7   6     4315.78     3830.10    161.39 o 
   4   7   6      542.86      528.76     47.83 o 
   7   7   6     3579.42     3459.27    172.27 o 
 -13   8   6     3880.43     4166.55    467.30 o 
 -10   8   6     4755.56     4992.47    211.97 o 
  -7   8   6     4190.11     4203.34    178.15 o 
  -4   8   6     2824.50     2818.11    119.42 o 
  -1   8   6     2846.69     2885.56    131.87 o 
   2   8   6     6690.61     6737.62    204.13 o 
   5   8   6      100.43       85.21     46.50 o 
   8   8   6     1368.03     1599.29    326.80 o 
 -15   9   6      129.26      109.02     82.14 o 
 -12   9   6     6296.13     6272.00    303.83 o 
  -9   9   6     1331.92     1405.19    100.90 o 
  -6   9   6     1198.50     1143.04    102.50 o 
  -3   9   6    11632.81    11859.08    461.41 o 
   0   9   6     5129.70     4914.19    209.51 o 
   3   9   6     2793.45     2827.11    139.10 o 
   6   9   6      740.45      664.16     81.15 o 
 -14  10   6     1595.52     1489.72    137.46 o 
 -11  10   6     1210.00     1331.21    119.18 o 
  -8  10   6     2868.87     2538.14    241.12 o 
  -5  10   6     3464.86     3207.83    155.54 o 
  -2  10   6     9057.71     8871.37    400.91 o 
   1  10   6      550.45      696.17     65.93 o 
   4  10   6     3151.74     2980.67    188.26 o 
 -13  11   6      730.35      785.85    107.66 o 
 -10  11   6     2769.14     2648.78    265.88 o 
  -7  11   6     2526.10     2355.46    172.03 o 
  -4  11   6     1584.22     1604.64    100.47 o 
  -1  11   6     4216.42     4192.02    225.70 o 
   2  11   6     1615.26     1636.34    137.66 o 
 -15  12   6     1855.39     1613.36    236.60 o 
 -12  12   6     1315.63     1267.30    190.03 o 
  -9  12   6     3898.95     4007.06    348.81 o 
  -6  12   6     1361.26     1470.08    116.83 o 
  -3  12   6      663.96      829.25     87.92 o 
   0  12   6     1119.92     1310.81    111.46 o 
   3  12   6      474.97      280.03    122.03 o 
 -14  13   6     1415.32     1451.63    224.61 o 
 -11  13   6     2833.19     3056.14    305.38 o 
  -8  13   6      878.79     1049.80    105.70 o 
  -5  13   6      484.81      623.67     83.14 o 
  -2  13   6      642.65      676.03     89.92 o 
   1  13   6     2949.41     2794.98    272.17 o 
 -13  14   6      955.81     1073.74    193.96 o 
 -10  14   6      861.24      939.72    174.70 o 
  -7  14   6     2591.48     2796.52    180.37 o 
  -4  14   6     3660.23     4015.12    325.82 o 
  -1  14   6      576.87      658.12    145.81 o 
 -12  15   6      377.40      620.98    171.55 o 
  -9  15   6     1858.68     1848.78    232.47 o 
  -6  15   6     1346.09     1434.93    193.56 o 
  -8  16   6     2028.57     1710.43    235.22 o 
  -1   1   7     9803.96     9758.99    260.53 o 
  -3   2   7    32002.91    33624.41    810.58 o 
   0   2   7    33449.63    32585.46    782.67 o 
  -5   3   7     9984.95     9820.75    332.23 o 
  -2   3   7    28929.08    28080.25    750.48 o 
   1   3   7     1582.71     1194.17     58.86 o 
  -7   4   7    18492.57    17574.96    545.69 o 
  -4   4   7    18819.61    17912.22    882.69 o 
  -1   4   7    16397.22    15938.01    630.19 o 
   2   4   7     5543.81     4901.87    192.48 o 
  -9   5   7     3573.96     3559.38    132.82 o 
  -6   5   7    10865.38    10364.11    374.37 o 
  -3   5   7     3609.09     3073.39    127.70 o 
   0   5   7    18955.99    18934.97    651.00 o 
   3   5   7     4226.82     4241.82    147.83 o 
 -11   6   7    10766.20    10606.90    343.84 o 
  -8   6   7     6882.01     6413.95    220.27 o 
  -5   6   7     8122.44     7717.62    279.13 o 
  -2   6   7    24151.77    24300.43    620.35 o 
   1   6   7    12478.91    12417.83    422.52 o 
   4   6   7    10561.43    10959.62    536.19 o 
 -13   7   7     3451.72     3351.66    197.82 o 
 -10   7   7      881.94      869.89     64.90 o 
  -7   7   7     4750.93     4410.00    184.64 o 
  -4   7   7    14252.47    14132.43    496.91 o 
  -1   7   7    11093.02    10788.90    399.06 o 
   2   7   7     9133.97     8516.14    280.27 o 
   5   7   7     4550.56     4309.16    166.38 o 
 -15   8   7      725.70      866.37    111.58 o 
 -12   8   7     6951.56     6804.24    278.61 o 
  -9   8   7     9170.46     9503.78    363.02 o 
  -6   8   7    11983.25    11572.20    425.38 o 
  -3   8   7     5567.80     5562.56    226.15 o 
   0   8   7    14493.39    13322.86    507.64 o 
   3   8   7     4224.30     3936.27    143.27 o 
   6   8   7     1568.85     1657.16    115.74 o 
 -14   9   7     4198.12     4492.79    307.54 o 
 -11   9   7     3381.79     3623.31    224.98 o 
  -8   9   7     7961.33     8009.08    311.78 o 
  -5   9   7     3795.24     3730.64    170.52 o 
  -2   9   7     8603.19     8243.31    375.09 o 
   1   9   7      735.22      714.69     99.73 o 
   4   9   7     3857.05     3765.86    175.82 o 
 -13  10   7     4348.13     4452.32    208.67 o 
 -10  10   7    11516.63    11754.58    445.90 o 
  -7  10   7     4130.22     4168.00    338.79 o 
  -4  10   7     4733.75     4442.87    478.11 o 
  -1  10   7     3932.53     3732.06    201.14 o 
   2  10   7     4152.62     4437.78    192.46 o 
   5  10   7     1619.32     1491.64    134.08 o 
 -15  11   7     2004.82     1969.96    202.70 o 
 -12  11   7     1914.42     1937.09    171.54 o 
  -9  11   7     1017.68     1118.35    163.50 o 
  -6  11   7     9739.15     9854.06    687.59 o 
  -3  11   7     2479.81     2722.17    266.47 o 
   0  11   7     6076.97     5861.11    290.15 o 
   3  11   7     2063.87     2016.27    209.97 o 
 -14  12   7     1553.58     1774.30    240.33 o 
 -11  12   7     2291.39     2287.98    258.61 o 
  -8  12   7    11061.82    12445.85    857.97 o 
  -5  12   7     2253.81     2021.83    347.43 o 
  -2  12   7     4623.72     4926.74    374.16 o 
   1  12   7     2576.47     2749.58    515.45 o 
 -13  13   7     1084.18     1268.28    210.66 o 
 -10  13   7     1842.86     2074.77    240.92 o 
  -7  13   7     3818.82     4104.76    234.58 o 
  -4  13   7     2607.58     2712.44    175.45 o 
  -1  13   7      865.03      890.00    136.77 o 
 -12  14   7     3153.34     3284.69    330.93 o 
  -9  14   7     2650.50     2717.12    186.06 o 
  -6  14   7     1527.84     1819.29    144.09 o 
  -3  14   7      488.31      654.38    143.26 o 
 -11  15   7      369.50      424.13     95.91 o 
  -8  15   7     1886.44     1865.48    239.35 o 
  -5  15   7     1332.49     1475.01    211.64 o 
   0   1   8    34692.34    35675.18    936.92 o 
  -2   2   8    10103.41     9499.90    236.29 o 
   1   2   8    19121.30    19082.43    463.94 o 
  -4   3   8    19836.37    19282.49    471.22 o 
  -1   3   8    22387.64    22536.03    550.96 o 
   2   3   8    23000.74    24822.33    857.57 o 
  -6   4   8     6550.64     6341.90    205.30 o 
  -3   4   8    22031.62    22075.24    597.22 o 
   0   4   8    10282.34     9901.18    266.63 o 
   3   4   8     8655.19     7929.50    260.91 o 
  -8   5   8    13810.24    13032.82    415.36 o 
  -5   5   8    19638.17    17512.93    536.18 o 
  -2   5   8    11636.55    10788.22    304.86 o 
   1   5   8    20321.51    18444.27    870.06 o 
   4   5   8     2084.86     2083.13     95.19 o 
 -10   6   8     2468.51     2531.27    112.04 o 
  -7   6   8     8937.12     8554.34    282.88 o 
  -4   6   8     6951.06     6886.31    274.97 o 
  -1   6   8    10990.39    10476.00    362.11 o 
   2   6   8     1163.34     1032.91     55.44 o 
   5   6   8     8577.41     8205.11    281.25 o 
 -12   7   8     5771.50     5811.55    213.91 o 
  -9   7   8    13768.29    12765.20    407.24 o 
  -6   7   8    12094.23    12202.71    494.50 o 
  -3   7   8     8733.34     8535.97    273.99 o 
   0   7   8    10194.22    10441.77    394.13 o 
   3   7   8    12751.16    12537.96    396.50 o 
   6   7   8     5956.27     6087.19    219.60 o 
 -14   8   8     1451.51     1414.76    109.43 o 
 -11   8   8     5067.69     5303.55    226.33 o 
  -8   8   8      832.89      843.06     68.08 o 
  -5   8   8    13241.95    12830.44    492.22 o 
  -2   8   8     2790.88     2651.12    132.12 o 
   1   8   8    17148.63    17106.37    621.34 o 
   4   8   8     2987.02     3020.80    126.19 o 
   7   8   8     2833.53     2766.14    159.75 o 
 -13   9   8     1578.33     1650.79    114.07 o 
 -10   9   8     8092.93     8576.01    338.05 o 
  -7   9   8    12717.03    12514.91    461.46 o 
  -4   9   8     9427.30    10231.33    478.97 o 
  -1   9   8    10513.78    10062.44    455.80 o 
   2   9   8     8720.66     8633.00    569.10 o 
   5   9   8     1448.35     1578.35    151.31 o 
 -15  10   8     2111.24     2201.71    175.45 o 
 -12  10   8     1294.46     1378.07    100.33 o 
  -9  10   8     4160.05     4471.54    253.89 o 
  -6  10   8     3773.04     3910.14    213.59 o 
  -3  10   8     8586.05     8732.22    407.93 o 
   0  10   8     1740.54     1717.24    324.93 o 
   3  10   8     2184.24     2291.46    237.88 o 
 -14  11   8     2873.45     2890.24    202.57 o 
 -11  11   8     5003.47     5342.96    315.40 o 
  -8  11   8    12268.04    12796.42    873.10 o 
  -5  11   8     4807.76     4571.76    245.99 o 
  -2  11   8     2888.82     2849.63    173.51 o 
   1  11   8     1931.78     1909.83    117.53 o 
   4  11   8     2356.32     2499.11    265.78 o 
 -13  12   8     2854.14     3130.23    323.46 o 
 -10  12   8      587.78      567.92    141.29 o 
  -7  12   8     4691.91     4883.51    263.64 o 
  -4  12   8     1888.56     1937.43    141.63 o 
  -1  12   8     2795.24     2717.23    175.77 o 
   2  12   8      685.06      779.37    108.57 o 
 -12  13   8     1772.95     1912.25    243.28 o 
  -9  13   8     6765.11     7369.23    373.32 o 
  -6  13   8     4702.72     5190.36    279.96 o 
  -3  13   8     3234.12     3529.49    208.58 o 
   0  13   8     2612.06     2445.04    176.17 o 
 -11  14   8     3877.36     3676.14    354.51 o 
  -8  14   8      252.99      242.83     77.95 o 
  -5  14   8     6913.23     7131.25    363.17 o 
 -10  15   8     3479.77     3855.08    241.50 o 
  -7  15   8     1966.60     2081.84    257.63 o 
  -4  15   8     1590.57     1446.72    213.61 o 
   0   0   9     6872.42     7825.87    337.92 o 
   1   1   9    19442.27    19684.74    484.70 o 
  -1   2   9     8651.58     7796.78    198.05 o 
   2   2   9    23448.48    24228.75    644.16 o 
  -3   3   9    31944.76    32545.66    728.85 o 
   0   3   9    19225.21    19898.16    478.52 o 
   3   3   9     6735.24     6445.76    213.88 o 
  -5   4   9     8522.72     8076.98    260.46 o 
  -2   4   9     9964.12     9702.57    245.95 o 
   1   4   9     8202.48     7769.23    218.48 o 
   4   4   9    16787.39    16264.80    506.49 o 
  -7   5   9     5663.12     5620.16    201.39 o 
  -4   5   9    10769.12     9828.18    277.95 o 
  -1   5   9    15255.51    15388.65    427.89 o 
   2   5   9     6317.42     6406.81    229.66 o 
   5   5   9     3245.21     3078.84    129.69 o 
  -9   6   9     4629.24     4461.32    162.50 o 
  -6   6   9    14083.26    13856.54    638.04 o 
  -3   6   9     5061.54     4518.00    138.70 o 
   0   6   9     9833.42     9603.60    364.91 o 
   3   6   9     8357.75     8348.82    287.12 o 
   6   6   9     2450.40     2512.42    117.78 o 
 -11   7   9     4892.55     4721.20    180.60 o 
  -8   7   9     3470.62     3394.64    134.26 o 
  -5   7   9    12408.05    12413.51    468.80 o 
  -2   7   9     3698.32     3795.74    216.46 o 
   1   7   9     4300.04     4323.01    179.95 o 
   4   7   9      342.29      433.56     50.37 o 
   7   7   9     1935.87     1916.28    124.89 o 
 -13   8   9      891.02     1035.32     78.66 o 
 -10   8   9     7582.63     8110.19    321.34 o 
  -7   8   9     6109.66     6204.48    249.80 o 
  -4   8   9     6135.73     6231.83    203.67 o 
  -1   8   9     2408.63     2506.21    158.61 o 
   2   8   9     8312.78     8882.24    340.10 o 
   5   8   9     4269.27     4448.82    177.86 o 
 -15   9   9     2946.13     3104.16    213.93 o 
 -12   9   9     1623.78     1645.10    111.14 o 
  -9   9   9     7007.97     7158.40    289.07 o 
  -6   9   9     1299.50     1247.12     83.36 o 
  -3   9   9     8070.97     8461.83    522.13 o 
   0   9   9     2571.24     2473.78    158.23 o 
   3   9   9     4522.33     4393.12    197.36 o 
   6   9   9     1374.15     1401.51    138.80 o 
 -14  10   9     4749.21     5012.87    288.01 o 
 -11  10   9      203.55      264.59     59.34 o 
  -8  10   9    11777.39    11372.96    431.59 o 
  -5  10   9     1229.38     1273.46    107.03 o 
  -2  10   9    10802.38    10617.85    498.72 o 
   1  10   9     4437.95     4528.30    201.04 o 
   4  10   9     4425.58     4425.51    259.53 o 
 -13  11   9      917.46      847.26     91.76 o 
 -10  11   9     2728.64     2875.01    153.59 o 
  -7  11   9     4376.68     4345.08    238.83 o 
  -4  11   9     7413.94     7545.57    367.47 o 
  -1  11   9     3065.42     2948.52    184.38 o 
   2  11   9      578.66      591.89    166.94 o 
 -12  12   9     2249.30     2214.02    171.76 o 
  -9  12   9     2444.13     2416.70    263.33 o 
  -6  12   9     6407.65     6905.79    347.99 o 
  -3  12   9     1911.28     1995.34    225.10 o 
   0  12   9     2363.37     2733.32    180.77 o 
 -11  13   9     3322.82     3134.36    323.26 o 
  -8  13   9      640.13      768.10    152.49 o 
  -5  13   9     3869.89     3817.94    416.21 o 
  -2  13   9      575.09      772.15    101.86 o 
 -10  14   9     3264.35     3336.41    221.81 o 
  -7  14   9     1488.83     1474.41    135.95 o 
  -4  14   9     2026.49     2046.62    158.45 o 
  -9  15   9     1384.69     1665.62    154.46 o 
  -6  15   9      453.91      519.74    142.08 o 
  -1   1  10     4504.67     4399.87    112.38 o 
  -3   2  10     7125.84     7010.60    166.59 o 
   0   2  10    15530.83    16397.20    401.73 o 
  -5   3  10     4000.10     3800.74    105.62 o 
  -2   3  10     8499.49     8214.02    213.77 o 
   1   3  10     3242.93     2998.42     98.73 o 
  -7   4  10     9839.53     9632.41    328.55 o 
  -4   4  10     9177.27     9200.78    232.75 o 
  -1   4  10    18861.32    19477.46    527.83 o 
   2   4  10     7186.95     6881.94    268.09 o 
  -9   5  10      973.38     1055.26     65.42 o 
  -6   5  10     9576.97    10035.74    321.66 o 
  -3   5  10     3161.38     3006.32     88.80 o 
   0   5  10     7503.74     7458.06    211.67 o 
   3   5  10     3679.48     3609.45    137.28 o 
 -11   6  10     4559.52     4472.81    173.14 o 
  -8   6  10     6269.60     6384.86    221.00 o 
  -5   6  10     8800.57     8285.18    270.97 o 
  -2   6  10    10327.49     9959.31    277.68 o 
   1   6  10     7093.29     6917.26    273.50 o 
   4   6  10     1458.71     1365.53     97.97 o 
 -13   7  10     2164.87     2277.44    117.71 o 
 -10   7  10      601.37      658.70     59.39 o 
  -7   7  10     7131.13     7051.68    239.82 o 
  -4   7  10      577.39      541.11     44.70 o 
  -1   7  10     2732.42     2767.54    166.26 o 
   2   7  10     3761.23     3980.16    153.63 o 
   5   7  10     2462.79     2469.47    121.00 o 
 -15   8  10      963.95     1025.06    103.47 o 
 -12   8  10     1579.68     1453.98     90.92 o 
  -9   8  10     8112.53     8111.55    319.16 o 
  -6   8  10     2507.31     2405.25    121.07 o 
  -3   8  10    15056.76    14779.76    763.45 o 
   0   8  10     1776.32     1742.98    125.63 o 
   3   8  10     1065.64     1109.64     82.00 o 
   6   8  10      717.50      712.37     85.35 o 
 -14   9  10      907.31      877.04    130.61 o 
 -11   9  10      709.56      649.24     74.19 o 
  -8   9  10     3168.39     3036.43    150.89 o 
  -5   9  10      749.09      649.16     53.07 o 
  -2   9  10     1675.04     1798.74    155.64 o 
   1   9  10     1703.19     1688.73    131.85 o 
   4   9  10     3439.05     3575.07    181.32 o 
 -13  10  10     2350.43     2551.44    151.34 o 
 -10  10  10     3007.88     3010.96    155.80 o 
  -7  10  10     4454.57     4135.60    186.14 o 
  -4  10  10     3316.46     3321.68    193.48 o 
  -1  10  10     4369.29     4582.25    251.73 o 
   2  10  10      904.18      946.55     87.67 o 
   5  10  10      951.34      959.45    121.82 o 
 -12  11  10     2442.07     2536.42    148.37 o 
  -9  11  10      282.15      354.88     61.44 o 
  -6  11  10     2005.01     2048.72    146.09 o 
  -3  11  10     1267.44     1231.78    113.75 o 
   0  11  10     3326.38     3481.38    210.97 o 
   3  11  10     3079.29     3151.88    291.72 o 
 -14  12  10      382.36      495.20     87.05 o 
 -11  12  10     3775.94     3499.28    335.44 o 
  -8  12  10     1187.23     1329.54    146.40 o 
  -5  12  10     4655.05     5074.19    276.35 o 
  -2  12  10     5679.16     5598.56    297.18 o 
   1  12  10     1031.19     1028.36    115.24 o 
 -13  13  10     1094.33     1683.32    238.37 o 
 -10  13  10      213.15       45.00    107.88 o 
  -7  13  10     2216.82     2482.08    178.14 o 
  -4  13  10     1124.72     1275.14    122.26 o 
  -1  13  10      821.88      967.63    128.32 o 
 -12  14  10      758.31     1005.16    201.62 o 
  -9  14  10     3220.58     2721.33    448.83 o 
  -6  14  10     1525.54     1372.40    136.54 o 
  -3  14  10     2329.48     2539.50    192.68 o 
  -8  15  10     1983.27     2026.42    170.68 o 
  -5  15  10      571.92      618.52    105.46 o 
   0   1  11     7472.83     7341.74    186.43 o 
  -2   2  11     1944.15     1975.53     61.17 o 
   1   2  11     2776.40     2711.80     78.97 o 
  -4   3  11     1433.27     1276.56     46.60 o 
  -1   3  11     2753.58     2608.27     79.16 o 
   2   3  11     5488.32     5808.68    169.28 o 
  -6   4  11     4955.59     4834.02    247.05 o 
  -3   4  11     1173.15     1323.26     54.36 o 
   0   4  11     8987.45     9038.06    256.00 o 
   3   4  11      886.13      780.74     53.48 o 
  -8   5  11      833.23      724.09     61.25 o 
  -5   5  11     1642.73     1576.54     63.41 o 
  -2   5  11     9976.18     9898.74    280.85 o 
   1   5  11     3799.72     3881.53    166.73 o 
   4   5  11      661.07      649.43     54.50 o 
 -10   6  11     1662.77     1521.22     88.56 o 
  -7   6  11     1316.03     1241.60     68.90 o 
  -4   6  11     6347.40     6419.46    378.60 o 
  -1   6  11     1289.52     1187.20     53.55 o 
   2   6  11     1489.69     1468.19     87.75 o 
   5   6  11     1720.73     1684.12     92.49 o 
 -12   7  11      537.58      447.21     57.04 o 
  -9   7  11     4168.32     3905.09    175.19 o 
  -6   7  11     2604.29     2480.50    123.54 o 
  -3   7  11     6603.35     7012.86    233.62 o 
   0   7  11     4082.87     4451.72    229.84 o 
   3   7  11     1585.77     1654.08     89.43 o 
   6   7  11      171.79       78.51     45.15 o 
 -14   8  11       35.72        9.34     48.40 o 
 -11   8  11     4066.39     4008.08    164.17 o 
  -8   8  11      814.82      867.26     74.59 o 
  -5   8  11     1907.30     1945.07     90.74 o 
  -2   8  11      638.86      574.93     77.02 o 
   1   8  11      137.14       79.19     50.69 o 
   4   8  11     2555.97     2556.62    141.46 o 
 -13   9  11       56.91      105.64     84.92 o 
 -10   9  11     6651.00     6755.52    282.52 o 
  -7   9  11      485.48      531.84     62.71 o 
  -4   9  11     3419.08     3439.40    198.60 o 
  -1   9  11     3753.39     3710.12    201.85 o 
   2   9  11      307.81      283.13     59.58 o 
   5   9  11      567.22      519.07     99.23 o 
 -12  10  11     1373.72     1402.43    155.97 o 
  -9  10  11      763.45      807.40     79.36 o 
  -6  10  11     3854.29     3757.89    177.66 o 
  -3  10  11      544.59      578.22     81.25 o 
   0  10  11      715.78      872.49     99.93 o 
   3  10  11      431.52      430.32     79.10 o 
 -14  11  11      873.56      961.92    103.10 o 
 -11  11  11      758.06      963.38     90.86 o 
  -8  11  11     2487.17     2348.23    156.25 o 
  -5  11  11     1678.65     1842.69    215.38 o 
  -2  11  11     3297.16     3143.31    194.05 o 
   1  11  11     1567.96     1575.16    112.57 o 
 -13  12  11      154.51       88.81     64.36 o 
 -10  12  11      701.39      448.71     90.88 o 
  -7  12  11      139.57      166.80     70.80 o 
  -4  12  11      950.83      887.70    140.60 o 
  -1  12  11       95.79      133.73     71.27 o 
 -12  13  11     2846.29     3311.81    343.31 o 
  -9  13  11      343.96      346.61     84.25 o 
  -6  13  11     2849.61     2830.94    193.25 o 
  -3  13  11     1449.89     1408.96    135.63 o 
 -11  14  11      435.55      394.18     94.93 o 
  -8  14  11      125.43      160.53     81.49 o 
  -5  14  11      554.35      526.82     99.77 o 
   0   0  12      589.36      642.51     55.14 o 
   1   1  12     1628.00     1751.03     58.58 o 
  -1   2  12     1492.24     1541.54     49.92 o 
   2   2  12      792.60      760.78     38.55 o 
  -3   3  12     3091.28     2969.49     79.57 o 
   0   3  12     1207.81     1191.92     46.18 o 
   3   3  12      675.35      692.01     48.65 o 
  -5   4  12     1916.54     2024.25     77.25 o 
  -2   4  12      570.96      596.37     36.78 o 
   1   4  12     2425.07     2460.87     86.52 o 
   4   4  12     2304.98     2127.37     97.78 o 
  -7   5  12      849.67      905.04     62.74 o 
  -4   5  12     1309.55     1202.06     53.57 o 
  -1   5  12      894.05      951.92     46.96 o 
   2   5  12      536.90      561.82     55.41 o 
   5   5  12     1581.40     1558.56     87.13 o 
  -9   6  12     1859.96     1823.00     93.65 o 
  -6   6  12     4327.33     4042.80    189.13 o 
  -3   6  12     2501.66     2508.51    106.42 o 
   0   6  12       75.67       71.71     27.08 o 
   3   6  12      264.94      254.07     42.05 o 
   6   6  12      143.36      121.55     46.80 o 
 -11   7  12       83.02       87.99     42.17 o 
  -8   7  12      583.22      552.48     54.11 o 
  -5   7  12     1224.18     1217.51     79.89 o 
  -2   7  12      378.65      417.10     46.89 o 
   1   7  12       48.03       36.92     47.36 o 
   4   7  12       48.60       33.18     38.90 o 
   7   7  12       85.99       90.30     52.15 o 
 -13   8  12      615.80      709.02     73.83 o 
 -10   8  12      860.52      696.25     64.15 o 
  -7   8  12     3296.13     3335.53    157.87 o 
  -4   8  12      316.76      305.95     41.70 o 
  -1   8  12     1424.28     1495.54    119.94 o 
   2   8  12     1375.61     1242.01     91.42 o 
   5   8  12     1055.84      875.87     90.00 o 
 -12   9  12       91.70       77.95     56.44 o 
  -9   9  12     1244.69     1250.17    115.48 o 
  -6   9  12      957.39      874.38     63.85 o 
  -3   9  12      984.34      972.61     98.10 o 
   0   9  12       17.08       95.26     58.08 o 
   3   9  12        2.53      -16.24     49.69 o 
 -14  10  12     1976.39     2133.35    252.85 o 
 -11  10  12      117.42       64.46     52.54 o 
  -8  10  12      440.49      448.58     63.54 o 
  -5  10  12      391.51      438.34     89.41 o 
  -2  10  12      521.47      406.52     75.24 o 
   1  10  12     1004.44      970.09     90.60 o 
   4  10  12        5.65       36.20    108.97 o 
 -13  11  12      863.20      805.25     95.77 o 
 -10  11  12      225.13      146.51     58.43 o 
  -7  11  12      217.15      196.44     53.87 o 
  -4  11  12      626.29      487.36     85.65 o 
  -1  11  12     1144.43      987.96    111.03 o 
   2  11  12      474.59      396.40     73.56 o 
 -12  12  12      863.58      808.07     95.54 o 
  -9  12  12     1225.45     1399.57    180.89 o 
  -6  12  12       48.01       57.16     66.91 o 
  -3  12  12      147.82      141.80     70.33 o 
   0  12  12      451.67      539.02     98.21 o 
 -11  13  12      138.41      106.31    115.55 o 
  -8  13  12        1.53       22.63     68.27 o 
  -5  13  12      221.93      212.43     79.83 o 
  -2  13  12      161.41      101.31     93.83 o 
 -10  14  12      323.67      308.97     95.75 o 
  -7  14  12      511.63      517.54    171.65 o 
  -4  14  12       32.21      -32.47     76.57 o 
  -1   1  13      807.23      897.52     38.99 o 
  -3   2  13      156.50      133.51     17.57 o 
   0   2  13     2394.69     2439.12     76.02 o 
  -5   3  13     2685.81     2671.64    122.22 o 
  -2   3  13     1472.00     1401.21     48.72 o 
   1   3  13     6179.10     5901.15    174.43 o 
  -7   4  13     1061.83      920.26     60.43 o 
  -4   4  13     1279.28     1227.23     48.54 o 
  -1   4  13     1473.87     1480.52     54.78 o 
   2   4  13     4483.47     4402.09    186.47 o 
  -9   5  13      163.86      104.95     38.02 o 
  -6   5  13    12521.41    11677.63    375.43 o 
  -3   5  13     1843.19     1719.03     61.12 o 
   0   5  13     1080.81     1092.81     50.29 o 
   3   5  13      145.41      160.85     37.38 o 
 -11   6  13      193.57      161.88     46.51 o 
  -8   6  13     2201.84     2165.06    102.62 o 
  -5   6  13      712.98      764.58     55.38 o 
  -2   6  13     1409.33     1446.82     70.74 o 
   1   6  13      288.85      331.09     46.83 o 
   4   6  13      109.37      138.74     42.41 o 
 -13   7  13      258.51      174.22     55.31 o 
 -10   7  13     2890.27     2819.04    159.94 o 
  -7   7  13      818.69      876.10     63.93 o 
  -4   7  13     7036.97     7031.12    236.26 o 
  -1   7  13      571.14      597.94     80.86 o 
   2   7  13     1272.19     1505.36    100.63 o 
   5   7  13      469.36      502.15     73.61 o 
 -12   8  13      143.77      120.72     51.37 o 
  -9   8  13     3415.96     2996.39    131.94 o 
  -6   8  13      572.51      597.99     63.98 o 
  -3   8  13      100.10      103.97     34.26 o 
   0   8  13     2084.97     1916.05    134.87 o 
   3   8  13        9.77      -20.68     46.56 o 
   6   8  13      365.76      295.09    122.31 o 
 -14   9  13     2218.18     2420.01    133.63 o 
 -11   9  13       21.59      -20.34     47.58 o 
  -8   9  13     1951.64     2033.43    122.91 o 
  -5   9  13      572.58      501.23     51.89 o 
  -2   9  13     4313.77     4449.84    243.48 o 
   1   9  13       38.12       25.60     58.52 o 
   4   9  13     1061.29     1056.19     96.66 o 
 -13  10  13      357.66      237.13    102.05 o 
 -10  10  13     1294.18     1331.16    104.46 o 
  -7  10  13       53.16       16.59     39.05 o 
  -4  10  13      107.06       89.24     56.82 o 
  -1  10  13      765.15      876.72    144.93 o 
   2  10  13      615.88      609.93     81.99 o 
 -12  11  13       36.81       58.63     61.64 o 
  -9  11  13      315.23      269.89     64.41 o 
  -6  11  13      790.13      758.84    100.84 o 
  -3  11  13      860.82      861.45    108.52 o 
   0  11  13      916.36      861.46    110.47 o 
 -11  12  13      175.85      177.02     66.17 o 
  -8  12  13       42.76       55.79     70.76 o 
  -5  12  13     1468.55     1381.35    146.20 o 
  -2  12  13      422.08      387.41    106.71 o 
 -10  13  13     1068.55     1040.11    138.74 o 
  -7  13  13      215.90      121.42     82.15 o 
  -4  13  13     1944.58     1937.24    164.26 o 
  -9  14  13      174.55      109.81     83.61 o 
  -6  14  13      874.93      877.80    169.79 o 
   0   1  14     4604.56     4541.49    123.78 o 
  -2   2  14      978.71      895.43     37.73 o 
   1   2  14     3842.26     3750.99    121.07 o 
  -4   3  14     1953.99     1929.49     66.28 o 
  -1   3  14     7775.43     7945.37    222.43 o 
   2   3  14     6236.62     6190.90    212.97 o 
  -6   4  14      979.83      925.62     52.88 o 
  -3   4  14    11576.85    11123.08    261.53 o 
   0   4  14     3235.19     3192.70    107.54 o 
   3   4  14    10533.99    10330.04    339.35 o 
  -8   5  14     3110.17     2787.72    141.31 o 
  -5   5  14     4696.30     4780.46    172.12 o 
  -2   5  14     8365.36     8253.79    214.61 o 
   1   5  14    10120.83     9872.66    324.15 o 
   4   5  14     2817.36     2700.40    121.38 o 
 -10   6  14      969.79     1089.48     78.26 o 
  -7   6  14     1781.19     1772.50     90.59 o 
  -4   6  14     8535.17     8191.95    241.89 o 
  -1   6  14    10747.35    10296.68    355.97 o 
   2   6  14       45.94       32.19     33.94 o 
   5   6  14     1527.14     1436.70    161.02 o 
 -12   7  14      865.90      920.32     79.98 o 
  -9   7  14     7924.93     7711.72    270.21 o 
  -6   7  14     2891.12     2818.74    121.11 o 
  -3   7  14     3756.07     3701.96    140.57 o 
   0   7  14      504.10      526.31     92.66 o 
   3   7  14      679.20      605.25     71.04 o 
   6   7  14     1595.36     1856.70    129.55 o 
 -11   8  14      945.07      909.74     77.00 o 
  -8   8  14     3542.25     3416.09    145.86 o 
  -5   8  14      458.46      475.91     51.66 o 
  -2   8  14     3026.34     2905.89    215.67 o 
   1   8  14     1942.60     2080.86    222.84 o 
   4   8  14     1964.32     2061.71    131.57 o 
 -13   9  14     1329.99     1243.33     95.77 o 
 -10   9  14     2192.68     2062.84    129.53 o 
  -7   9  14     5748.89     5690.44    209.18 o 
  -4   9  14     1837.93     1764.91     90.99 o 
  -1   9  14     2543.30     2432.90    184.72 o 
   2   9  14     2379.57     2620.88    265.82 o 
 -12  10  14     2214.83     2500.17    152.19 o 
  -9  10  14     1130.15     1257.25    101.41 o 
  -6  10  14      346.27      303.84     51.30 o 
  -3  10  14     5031.97     5058.78    279.18 o 
   0  10  14     1721.97     1955.62    153.88 o 
   3  10  14      970.69     1120.07    105.03 o 
 -11  11  14     2490.54     2522.23    154.50 o 
  -8  11  14      606.53      630.11     66.70 o 
  -5  11  14     2672.21     2992.81    238.17 o 
  -2  11  14       44.54       70.99     70.07 o 
   1  11  14     1359.35     1601.39    173.22 o 
 -10  12  14      863.19      911.64     99.07 o 
  -7  12  14     1919.37     1815.69    268.04 o 
  -4  12  14      969.44     1297.74    133.26 o 
  -1  12  14      739.91      701.29    112.78 o 
  -9  13  14     1052.42     1245.30    205.16 o 
  -6  13  14      768.59      816.99    118.60 o 
  -3  13  14      439.14      541.57    106.67 o 
   0   0  15    23360.18    23570.17    995.06 o 
   1   1  15     8077.84     7888.26    190.95 o 
  -1   2  15     7877.47     7521.06    182.99 o 
   2   2  15     6849.89     6690.26    226.97 o 
  -3   3  15     7791.38     7575.46    185.04 o 
   0   3  15     7536.41     7312.13    194.31 o 
   3   3  15     1114.39     1060.61     61.06 o 
  -5   4  15     7336.51     7301.31    220.64 o 
  -2   4  15     3589.69     3653.15    107.77 o 
   1   4  15     4919.53     4620.05    167.80 o 
   4   4  15     3274.58     3135.60    132.98 o 
  -7   5  15     3045.09     3148.16    130.57 o 
  -4   5  15      350.86      335.92     51.71 o 
  -1   5  15    15197.86    15229.24    425.07 o 
   2   5  15     4516.61     4360.97    167.48 o 
   5   5  15     3293.71     3175.45    224.22 o 
  -9   6  15     4043.84     3989.96    162.27 o 
  -6   6  15     5891.36     5750.22    207.08 o 
  -3   6  15     6160.73     6022.91    220.61 o 
   0   6  15    11419.60    11051.94    418.56 o 
   3   6  15     7341.16     7212.62    330.03 o 
   6   6  15      338.17      374.64     61.36 o 
 -11   7  15     3652.77     3862.30    165.72 o 
  -8   7  15     1208.48     1269.46     81.52 o 
  -5   7  15     3838.06     3783.57    148.51 o 
  -2   7  15     9533.57     9097.82    300.72 o 
   1   7  15     2184.21     2342.33    154.67 o 
   4   7  15     2938.97     2914.11    160.77 o 
 -13   8  15     1259.34     1230.28     94.53 o 
 -10   8  15     4008.35     3899.05    176.87 o 
  -7   8  15     7656.86     8158.49    327.18 o 
  -4   8  15     7799.27     7997.97    270.31 o 
  -1   8  15     1280.88     1090.88    110.05 o 
   2   8  15     2068.59     1962.84    120.59 o 
   5   8  15     2344.09     2641.82    183.02 o 
 -12   9  15     2095.51     2329.38    127.58 o 
  -9   9  15     4481.30     4344.41    206.58 o 
  -6   9  15     2804.83     2727.93    124.35 o 
  -3   9  15      816.21      851.91    102.93 o 
   0   9  15      781.70      838.92    107.19 o 
   3   9  15     2968.87     3150.76    173.43 o 
 -11  10  15     5187.29     5534.17    256.40 o 
  -8  10  15     4084.16     4430.93    179.78 o 
  -5  10  15     3727.78     4124.99    222.75 o 
  -2  10  15      826.17      947.39    110.91 o 
   1  10  15     3907.12     4127.82    205.50 o 
 -10  11  15      972.12      937.61     95.96 o 
  -7  11  15     2707.93     2706.12    131.03 o 
  -4  11  15     1443.11     1385.34    155.83 o 
  -1  11  15     2694.27     2950.17    336.03 o 
  -9  12  15     1472.59     1606.70    105.30 o 
  -6  12  15     3237.50     3789.53    239.98 o 
  -3  12  15     3204.53     3621.54    234.19 o 
  -8  13  15      473.04      702.44    116.45 o 
  -5  13  15     3354.42     3759.68    248.74 o 
  -1   1  16     4324.09     4448.35    126.80 o 
  -3   2  16     4828.93     4824.60    126.93 o 
   0   2  16    29484.05    27851.79    639.42 o 
  -5   3  16     2631.44     2461.97     96.25 o 
  -2   3  16     6270.71     6199.82    156.67 o 
   1   3  16     8954.98     8681.34    288.06 o 
  -7   4  16     2787.18     2785.96    125.71 o 
  -4   4  16     7987.59     7647.44    208.49 o 
  -1   4  16     5562.72     5465.38    157.49 o 
   2   4  16     9406.96     9095.64    269.12 o 
  -9   5  16     2580.45     2377.26    116.39 o 
  -6   5  16     3697.28     3724.94    148.32 o 
  -3   5  16     4306.08     4112.66    135.17 o 
   0   5  16     2394.11     2253.19    121.98 o 
   3   5  16     7863.98     7310.11    257.75 o 
 -11   6  16     1872.20     2018.07    141.93 o 
  -8   6  16     9130.87     8662.61    298.64 o 
  -5   6  16     1089.44     1096.21     62.90 o 
  -2   6  16     6739.60     6439.40    223.76 o 
   1   6  16     2467.98     2591.26    191.50 o 
   4   6  16     5985.33     5726.68    249.85 o 
 -10   7  16     4308.90     4180.94    174.93 o 
  -7   7  16     3671.95     3659.00    152.62 o 
  -4   7  16     7044.53     7181.63    247.48 o 
  -1   7  16     1960.63     2147.31    123.08 o 
   2   7  16     5280.96     5172.45    273.96 o 
   5   7  16     2527.72     2332.00    197.55 o 
 -12   8  16     2359.82     2689.87    139.40 o 
  -9   8  16     1173.17     1228.98     85.61 o 
  -6   8  16     8349.64     8152.71    317.68 o 
  -3   8  16     4133.11     4111.94    192.55 o 
   0   8  16     8543.58     7948.10    541.19 o 
   3   8  16      894.79      916.68     93.67 o 
 -11   9  16      496.13      606.31     82.81 o 
  -8   9  16     5705.26     5985.97    389.57 o 
  -5   9  16     7100.42     6998.75    246.91 o 
  -2   9  16     1853.60     1913.17    149.84 o 
   1   9  16     1749.46     1950.18    129.50 o 
 -10  10  16     4098.20     4218.92    209.27 o 
  -7  10  16     2499.84     2616.84    128.90 o 
  -4  10  16     4349.36     4524.19    263.95 o 
  -1  10  16      819.26      799.12    109.15 o 
  -9  11  16     2453.43     2317.66    123.65 o 
  -6  11  16     2918.28     3146.74    210.36 o 
  -3  11  16      496.83      586.11    103.49 o 
   0  11  16     1311.72     1537.91    152.20 o 
  -8  12  16      686.82      664.58     85.38 o 
  -5  12  16     1705.71     1633.23    154.61 o 
   0   1  17    18645.24    17549.72    404.72 o 
  -2   2  17      781.34      798.49     40.09 o 
   1   2  17     3784.80     3761.42    113.24 o 
  -4   3  17     5281.06     5134.30    150.00 o 
  -1   3  17     9190.05     9292.67    225.08 o 
   2   3  17     8634.57     8535.88    258.26 o 
  -6   4  17     5675.41     5783.63    209.62 o 
  -3   4  17     9751.75     9342.32    249.41 o 
   0   4  17      114.38      151.51     36.31 o 
   3   4  17     9171.42     9111.78    276.76 o 
  -8   5  17     3273.97     3326.44    143.87 o 
  -5   5  17     7911.91     8027.98    241.96 o 
  -2   5  17     7751.45     7686.78    230.43 o 
   1   5  17     6667.87     6573.74    301.08 o 
   4   5  17     5801.97     5387.63    209.11 o 
 -10   6  17     1296.86     1334.78     91.06 o 
  -7   6  17     5473.64     5498.80    204.37 o 
  -4   6  17     1698.66     1764.52     81.59 o 
  -1   6  17     1803.27     1925.07    116.21 o 
   2   6  17     1577.62     1566.99    140.39 o 
   5   6  17     3712.03     4142.76    198.76 o 
 -12   7  17     1309.62     1284.64     96.77 o 
  -9   7  17     1914.78     1828.91    103.85 o 
  -6   7  17     6211.96     5888.25    192.32 o 
  -3   7  17     2920.77     2935.13    164.58 o 
   0   7  17     5414.66     5504.61    288.94 o 
   3   7  17     2711.15     2742.76    154.90 o 
 -11   8  17     1802.13     1763.76    110.04 o 
  -8   8  17     1640.95     1875.07    105.70 o 
  -5   8  17     3953.70     3942.50    160.05 o 
  -2   8  17     1196.61     1146.06    104.49 o 
   1   8  17     1222.91     1212.82    127.11 o 
   4   8  17     1540.53     1714.53    130.07 o 
 -10   9  17     2295.13     2383.40    151.07 o 
  -7   9  17     2273.42     2298.56    133.40 o 
  -4   9  17     7075.64     7044.82    299.03 o 
  -1   9  17     4015.98     4492.36    246.61 o 
   2   9  17     3206.02     3261.94    180.55 o 
  -9  10  17     1780.95     1828.03    110.24 o 
  -6  10  17     2901.25     3025.33    140.03 o 
  -3  10  17     4434.13     4912.26    285.27 o 
   0  10  17     1346.90     1508.11    143.92 o 
  -8  11  17     4128.64     4229.09    233.46 o 
  -5  11  17     1942.22     1833.00    162.23 o 
  -2  11  17     4017.36     3917.45    251.84 o 
  -7  12  17     2025.87     2031.34    266.27 o 
  -4  12  17     1236.65     1334.43    149.47 o 
   0   0  18     9137.11     8654.03    396.93 o 
   1   1  18     4870.03     4822.26    140.36 o 
  -1   2  18     2280.65     2330.16     75.37 o 
   2   2  18     8505.24     8073.49    221.94 o 
  -3   3  18     6432.80     6317.82    179.31 o 
   0   3  18     1045.81     1237.52     64.30 o 
   3   3  18     2642.77     2798.15    110.15 o 
  -5   4  18     6124.36     5987.67    191.39 o 
  -2   4  18     1085.53     1224.24     56.90 o 
   1   4  18     6095.81     6030.79    214.96 o 
   4   4  18     2381.53     2420.02    119.71 o 
  -7   5  18     4637.25     4651.82    181.80 o 
  -4   5  18     4851.66     4885.01    162.25 o 
  -1   5  18     2669.37     2752.40    144.43 o 
   2   5  18      745.87      779.04     68.02 o 
   5   5  18     2378.56     2545.38    151.55 o 
  -9   6  18     3016.19     2954.26    138.99 o 
  -6   6  18     3464.15     3335.70    140.31 o 
  -3   6  18     5044.82     5190.82    191.14 o 
   0   6  18     3597.01     3448.17    206.02 o 
   3   6  18     3840.93     3552.04    182.24 o 
 -11   7  18     2147.51     2328.83    127.49 o 
  -8   7  18     1536.90     1712.95     99.47 o 
  -5   7  18     4125.57     4153.19    166.58 o 
  -2   7  18     2947.65     3020.23    161.86 o 
   1   7  18     1603.12     1709.36    146.53 o 
   4   7  18     1152.72     1166.16    109.47 o 
 -10   8  18      609.14      554.82     70.40 o 
  -7   8  18     2083.25     2171.37    113.70 o 
  -4   8  18     2174.70     2101.19    215.77 o 
  -1   8  18     4297.68     4496.11    251.56 o 
   2   8  18     1614.57     1826.56    159.85 o 
  -9   9  18     1446.89     1396.04    111.51 o 
  -6   9  18     1179.35     1138.79     92.38 o 
  -3   9  18     1969.05     1987.53    131.06 o 
   0   9  18     1672.34     1941.41    169.07 o 
  -8  10  18     1105.70      978.43     83.27 o 
  -5  10  18     2016.54     2111.82    139.29 o 
  -2  10  18     1963.57     2072.72    171.81 o 
  -7  11  18     2257.28     2265.07    149.64 o 
  -4  11  18      930.92      751.01    116.19 o 
  -1   1  19      159.51      200.66     28.38 o 
  -3   2  19     2425.40     2422.29     88.96 o 
   0   2  19     3300.62     3230.28    104.80 o 
  -5   3  19     1811.35     1827.47     77.17 o 
  -2   3  19     2952.23     2912.64     99.26 o 
   1   3  19      893.94      954.23     77.39 o 
  -7   4  19     1955.92     1871.80    102.19 o 
  -4   4  19     2933.38     2947.04    113.60 o 
  -1   4  19     2381.69     2142.08    100.52 o 
   2   4  19     2036.29     1955.80     91.81 o 
  -9   5  19     1162.18     1200.95     87.49 o 
  -6   5  19      712.59      647.52     56.42 o 
  -3   5  19     1639.43     1742.67     81.80 o 
   0   5  19      517.63      623.61     80.30 o 
   3   5  19      521.01      479.12     74.17 o 
  -8   6  19     1376.63     1245.64     86.85 o 
  -5   6  19      699.45      786.01     60.05 o 
  -2   6  19     2834.72     2887.12    154.51 o 
   1   6  19     1447.14     1531.57    109.99 o 
   4   6  19      143.39      215.63     66.57 o 
 -10   7  19      235.82      284.03     61.57 o 
  -7   7  19     1300.97     1349.28     80.29 o 
  -4   7  19     1230.28     1408.76     87.89 o 
  -1   7  19      850.04      901.76     89.26 o 
   2   7  19      650.30      743.35    112.82 o 
  -9   8  19     1078.53      966.36     83.39 o 
  -6   8  19     1459.20     1591.24     99.02 o 
  -3   8  19      754.70      791.69     87.87 o 
   0   8  19     3469.19     3550.92    233.61 o 
  -8   9  19      107.17      149.53     53.26 o 
  -5   9  19     1167.33     1045.60    100.26 o 
  -2   9  19      754.65      792.67    162.91 o 
  -7  10  19      120.34       94.02     54.18 o 
  -4  10  19      782.01      902.77     98.21 o 
   0   1  20      563.69      502.73     40.91 o 
  -2   2  20       11.78       58.37     28.70 o 
   1   2  20      246.21      270.45     37.24 o 
  -4   3  20      243.22      340.02     39.48 o 
  -1   3  20      397.93      414.53     44.36 o 
   2   3  20       25.76        8.36     30.76 o 
  -6   4  20      549.48      473.68     51.89 o 
  -3   4  20      381.04      488.50     48.02 o 
   0   4  20      260.80      218.43     46.76 o 
   3   4  20      312.04      303.15     62.25 o 
  -8   5  20      409.74      479.55     64.47 o 
  -5   5  20      176.60      188.42     41.39 o 
  -2   5  20      378.48      360.82     64.11 o 
   1   5  20     1284.28     1296.63     88.26 o 
   4   5  20      200.54      111.60     64.90 o 
 -10   6  20      287.65      262.57     62.95 o 
  -7   6  20       97.71      107.46     41.75 o 
  -4   6  20      139.94      117.02     39.31 o 
  -1   6  20      225.35      280.23     81.15 o 
   2   6  20       50.65       56.23     58.01 o 
  -9   7  20        6.67      -55.20     45.02 o 
  -6   7  20      274.06      274.59     50.21 o 
  -3   7  20       15.02       51.70     53.59 o 
   0   7  20      403.61      453.07     75.49 o 
  -8   8  20       45.19       54.42     45.02 o 
  -5   8  20      137.24       33.29     55.94 o 
  -2   8  20      355.63      401.48     74.58 o 
   1   8  20      191.38      179.62     68.99 o 
  -7   9  20      488.22      425.81     66.87 o 
  -4   9  20       57.26       69.29     58.35 o 
  -1   9  20      169.55      192.87     90.37 o 
  -6  10  20       23.83       30.75     58.35 o 
   0   0  21     1241.18     1442.30    113.16 o 
   1   1  21      129.64      179.65     35.00 o 
  -1   2  21      522.87      531.98     49.09 o 
   2   2  21      285.53      269.21     40.36 o 
  -3   3  21      105.99      113.06     36.94 o 
   0   3  21      358.71      407.01     47.13 o 
   3   3  21     1345.25     1475.89     82.51 o 
  -5   4  21      530.49      637.93     56.79 o 
  -2   4  21      684.29      667.02     76.92 o 
   1   4  21      143.39      185.37     43.88 o 
   4   4  21      236.59      139.91     62.81 o 
  -7   5  21      457.33      594.96     60.44 o 
  -4   5  21      823.73     1036.45     68.60 o 
  -1   5  21      171.44      177.37     58.22 o 
   2   5  21      159.22      140.47     51.87 o 
  -6   6  21      618.33      626.57     60.85 o 
  -3   6  21      228.00      363.14     71.03 o 
   0   6  21      479.92      474.50     75.83 o 
  -8   7  21      457.29      491.84     61.12 o 
  -5   7  21      475.18      512.60     64.31 o 
  -2   7  21       70.71       77.66     57.84 o 
   1   7  21      451.15      274.52     73.27 o 
  -7   8  21       15.78       43.74     50.70 o 
  -4   8  21      894.18      944.51    100.02 o 
  -1   8  21      271.24      376.59     96.20 o 
  -1   1  22     1318.52     1222.36     81.24 o 
  -3   2  22     1692.21     1741.34     78.50 o 
   0   2  22      929.68     1072.56     66.41 o 
  -5   3  22      836.57      863.16     65.00 o 
  -2   3  22      867.52      919.11     87.11 o 
   1   3  22     1706.37     1862.75     91.00 o 
  -7   4  22     1009.02     1065.09     76.70 o 
  -4   4  22     1390.28     1582.94     84.82 o 
  -1   4  22      703.47      632.88     77.80 o 
   2   4  22     1413.78     1592.96     99.08 o 
  -6   5  22      240.24      171.79     47.48 o 
  -3   5  22     2031.68     2184.39    136.52 o 
   0   5  22      815.24      691.38     83.50 o 
  -5   6  22      860.94      940.48     70.85 o 
  -2   6  22     2307.65     2556.33    154.77 o 
   1   6  22      296.77      439.67     67.23 o 
  -4   7  22      302.39      284.02     71.34 o 
  -1   7  22     1652.92     1785.27    146.70 o 
   0   1  23     2988.67     3011.76    135.40 o 
  -2   2  23     2052.60     2080.36     96.63 o 
   1   2  23     1239.00     1233.85     67.83 o 
  -4   3  23     1582.53     1788.72    100.59 o 
  -1   3  23     2005.33     2205.14    135.04 o 
   2   3  23     1994.21     2023.53    110.61 o 
  -6   4  23     1174.81     1256.32     80.94 o 
  -3   4  23     1969.69     1901.72    127.94 o 
   0   4  23     1595.76     1818.89    123.85 o 
  -5   5  23     1433.74     1537.68     87.41 o 
  -2   5  23     2315.63     2602.45    154.13 o 
   1   5  23     1213.59     1255.05     92.30 o 
  -4   6  23     1103.20     1059.22    114.23 o 
  -1   6  23     1368.36     1271.82    140.21 o 
   0   0  24     2214.33     2170.27    238.17 o 
   1   1  24     4001.35     4125.90    183.69 o 
  -1   2  24     2390.33     2469.47    144.59 o 
   2   2  24     2819.04     3025.84    126.74 o 
  -3   3  24     3892.90     4181.93    207.00 o 
   0   3  24     1998.08     2094.16    115.75 o 
  -2   4  24     1343.24     1319.46    109.87 o 
  -1   1  25     2205.69     2412.05    149.60 o 
                                                 
